# Supplementary material for: Stage Specific Transcriptomic Analysis and Database for Zebrafish Oogenesis
Source: Front Cell Dev Biol. 2022 Jun 6;10:826892. doi: 10.3389/fcell.2022.826892 (PMC9207522; doi:10.3389/fcell.2022.826892)
Supplement: Supplementary file 1 [file Table2.XLSX]

## Sheet: Sheet2
Gene Symbol	Role	Zfin ID
NBN	DNA damage, Maternal	ZDB-GENE-041008-35
Cul3	Scaffold protein of ubiquitin ligase, Maternal	ZDB-GENE-030131-3376
ecsit	Signalling adapter, Maternal	ZDB-GENE-030131-1332
EIF4G2	Translation, Maternal	ZDB-GENE-030131-2173
GNPNAT1	Nucleotide-sugar biosynthesis, Maternal	ZDB-GENE-050522-450
ACVR1B	Nodal, Maternal	ZDB-GENE-980526-527
NF2	Actin regulator, Maternal	ZDB-GENE-040622-3
Rac1	GTPase (gastrulation), Maternal	ZDB-GENE-030131-5415
SCRIB	Neural system development, Maternal	ZDB-GENE-030616-572
SMAD2	Nodal, Maternal	ZDB-GENE-990603-7
SMARCC1	Heart development, Maternal	ZDB-GENE-080514-3
Snai1	Dorsal ventral patterning, Maternal	ZDB-GENE-990415-255
Trim33	Associates with SMAD2, Maternal	ZDB-GENE-030131-2773
UBIAD1	blood vessel development, Maternal	ZDB-GENE-030131-3205
WLS	wnt component, neural development, Maternal	ZDB-GENE-040426-2161
XRCC	DNA repair, Maternal	ZDB-GENE-040822-30
CHD8	bCat Maternal	ZDB-GENE-030131-6320
PPP1R8	transcriptional repressor, Unknown	ZDB-GENE-060503-681
CTCF	Chromatin Binding, Maternal	ZDB-GENE-040624-5
ctdnep1	nuclear envelope organization, Maternal	ZDB-GENE-041114-177
Hira	chromatin organization	ZDB-GENE-030131-6296
