# Supplementary material for: Stage Specific Transcriptomic Analysis and Database for Zebrafish Oogenesis
Source: Front Cell Dev Biol. 2022 Jun 6;10:826892. doi: 10.3389/fcell.2022.826892 (PMC9207522; doi:10.3389/fcell.2022.826892)
Supplement: Supplementary file 6 [file Table1.XLSX]

## Sheet: Sheet1
DR ens	DR sym	human	type	family	Gene_stable_ID	Gene_name	Gene_description	NCBI_gene_ID	ZFIN_ID
ENSDARG00000052615	tnmd	ENSG00000000005 TNMD	one to one	NA	ENSDARG00000052615	tnmd	tenomodulin	?	ZDB-GENE-080220-31
ENSDARG00000057011	dpm1	ENSG00000000419 DPM1	one to one	NA	ENSDARG00000057011	dpm1	dolichyl-phosphate_mannosyltransferase_polypeptide_1,_catalytic_subunit	445202	ZDB-GENE-040801-115
ENSDARG00000027046	scyl3	ENSG00000000457 SCYL3	one to one	NA	ENSDARG00000027046	scyl3	SCY1-like,_kinase-like_3	?	ZDB-GENE-030131-2559
ENSDARG00000042120	si:dkey-97o5.1	ENSG00000000460 C1orf112	one to one	NA	ENSDARG00000042120	si:dkey-97o5.1	si:dkey-97o5.1	553598	ZDB-GENE-030131-3554
ENSDARG00000100442	cfh	ENSG00000000971 CFH	one to one	NA	ENSDARG00000100442	cfh	complement_factor_H	553297	ZDB-GENE-050208-661
ENSDARG00000044073	fuca2	ENSG00000001036 FUCA2	one to one	NA	ENSDARG00000044073	fuca2	alpha-L-fucosidase_2	445487	ZDB-GENE-040822-39
ENSDARG00000013095	gclc	ENSG00000001084 GCLC	one to one	NA	ENSDARG00000013095	gclc	glutamate-cysteine_ligase,_catalytic_subunit	326857	ZDB-GENE-030131-5056
ENSDARG00000103765	stpg1	ENSG00000001460 STPG1	one to one	NA	ENSDARG00000103765	stpg1	sperm-tail_PG-rich_repeat_containing_1	100002345	ZDB-GENE-070705-373
ENSDARG00000021147	nipal3	ENSG00000001461 NIPAL3	one to one	NA	ENSDARG00000021147	nipal3	NIPA-like_domain_containing_3	436907	ZDB-GENE-040718-379
ENSDARG00000062457	las1l	ENSG00000001497 LAS1L	one to one	NA	ENSDARG00000062457	las1l	LAS1-like,_ribosome_biogenesis_factor	561321	ZDB-GENE-030131-3625
ENSDARG00000006877	enpp4	ENSG00000001561 ENPP4	one to one	NA	ENSDARG00000006877	enpp4	ectonucleotide_pyrophosphatase/phosphodiesterase_4	550586	ZDB-GENE-050417-444
ENSDARG00000011163	sema3fa	ENSG00000001617 SEMA3F	many to one	ENSDARG00000011163 sema3fa; ENSDARG00000055373 sema3fb	ENSDARG00000011163	sema3fa	sema_domain,_immunoglobulin_domain_(Ig),_short_basic_domain,_secreted,_(semaphorin)_3Fa	544658	ZDB-GENE-050513-1
ENSDARG00000055373	sema3fb	ENSG00000001617 SEMA3F	many to one	ENSDARG00000011163 sema3fa; ENSDARG00000055373 sema3fb	ENSDARG00000055373	sema3fb	sema_domain,_immunoglobulin_domain_(Ig),_short_basic_domain,_secreted,_(semaphorin)_3Fb	799945	ZDB-GENE-050513-2
ENSDARG00000041107	cftr	ENSG00000001626 CFTR	one to one	NA	ENSDARG00000041107	cftr	cystic_fibrosis_transmembrane_conductance_regulator_(ATP-binding_cassette_sub-family_C,_member_7)	559080	ZDB-GENE-050517-20
ENSDARG00000060768	ankib1a	ENSG00000001629 ANKIB1	many to one	ENSDARG00000060768 ankib1a; ENSDARG00000076829 ankib1b	ENSDARG00000060768	ankib1a	ankyrin_repeat_and_IBR_domain_containing_1a	566524	ZDB-GENE-060503-156
ENSDARG00000076829	ankib1b	ENSG00000001629 ANKIB1	many to one	ENSDARG00000060768 ankib1a; ENSDARG00000076829 ankib1b	ENSDARG00000076829	ankib1b	ankyrin_repeat_and_IBR_domain_containing_1b	561277	ZDB-GENE-100920-6
ENSDARG00000042641	cyp51	ENSG00000001630 CYP51A1	one to one	NA	ENSDARG00000042641	cyp51	cytochrome_P450,_family_51	414331	ZDB-GENE-040625-2
ENSDARG00000098916	krit1	ENSG00000001631 KRIT1	one to one	NA	ENSDARG00000098916	krit1	KRIT1,_ankyrin_repeat_containing	321836	ZDB-GENE-030131-555
ENSDARG00000005274	rad52	ENSG00000002016 RAD52	one to one	NA	ENSDARG00000005274	rad52	RAD52_homolog,_DNA_repair_protein	554171	ZDB-GENE-050731-10
ENSDARG00000054937	badb	ENSG00000002330 BAD	many to one	ENSDARG00000054937 badb; ENSDARG00000087993 bada	ENSDARG00000054937	badb	BCL2_associated_agonist_of_cell_death_b	58100	ZDB-GENE-000616-1
ENSDARG00000087993	bada	ENSG00000002330 BAD	many to one	ENSDARG00000054937 badb; ENSDARG00000087993 bada	ENSDARG00000087993	bada	BCL2_associated_agonist_of_cell_death_a	?	ZDB-GENE-030131-2378
ENSDARG00000061981	lap3	ENSG00000002549 LAP3	one to one	NA	ENSDARG00000061981	lap3	leucine_aminopeptidase_3	562854	ZDB-GENE-060719-1
ENSDARG00000051975	cd99	ENSG00000002586 CD99	one to one	NA	ENSDARG00000051975	cd99	CD99_molecule	559896	ZDB-GENE-061103-391
ENSDARG00000061355	aoc1	ENSG00000002726 AOC1	one to one	NA	ENSDARG00000061355	aoc1	amine_oxidase,_copper_containing_1	555401	ZDB-GENE-061103-112
ENSDARG00000094973	wnt16	ENSG00000002745 WNT16	one to one	NA	ENSDARG00000094973	wnt16	wingless-type_MMTV_integration_site_family,_member_16	791563	ZDB-GENE-040426-2330
ENSDARG00000004291	hecw1b	ENSG00000002746 HECW1	one to one	NA	ENSDARG00000004291	hecw1b	HECT,_C2_and_WW_domain_containing_E3_ubiquitin_protein_ligase_1b	563730	ZDB-GENE-060503-2
ENSDARG00000033852	mad1l1	ENSG00000002822 MAD1L1	one to one	NA	ENSDARG00000033852	mad1l1	mitotic_arrest_deficient_1_like_1	393886	ZDB-GENE-040426-1081
ENSDARG00000057867	lasp1	ENSG00000002834 LASP1	one to one	NA	ENSDARG00000057867	lasp1	LIM_and_SH3_protein_1	323216	ZDB-GENE-030131-1936
ENSDARG00000052522	snx11	ENSG00000002919 SNX11	one to one	NA	ENSDARG00000052522	snx11	sorting_nexin_11	492678	ZDB-GENE-041111-253
ENSDARG00000077121	cyp26b1	ENSG00000003137 CYP26B1	one to one	NA	ENSDARG00000077121	cyp26b1	cytochrome_P450,_family_26,_subfamily_b,_polypeptide_1	324188	ZDB-GENE-030131-2908
ENSDARG00000042608	ica1	ENSG00000003147 ICA1	one to one	NA	ENSDARG00000042608	ica1	islet_cell_autoantigen_1	?	ZDB-GENE-040718-490
ENSDARG00000075111	als2a	ENSG00000003393 ALS2	many to one	ENSDARG00000075111 als2a; ENSDARG00000076924 als2b	ENSDARG00000075111	als2a	amyotrophic_lateral_sclerosis_2a_(juvenile)	557014	ZDB-GENE-070402-2
ENSDARG00000076924	als2b	ENSG00000003393 ALS2	many to one	ENSDARG00000075111 als2a; ENSDARG00000076924 als2b	ENSDARG00000076924	als2b	amyotrophic_lateral_sclerosis_2b_(juvenile)	100318899	ZDB-GENE-080929-1
ENSDARG00000055966	cflara	ENSG00000003402 CFLAR	many to one	ENSDARG00000055966 cflara; ENSDARG00000074802 cflarb	ENSDARG00000055966	cflara	CASP8_and_FADD-like_apoptosis_regulator_a	373114	ZDB-GENE-030826-3
ENSDARG00000074802	cflarb	ENSG00000003402 CFLAR	many to one	ENSDARG00000055966 cflara; ENSDARG00000074802 cflarb	ENSDARG00000074802	cflarb	CASP8_and_FADD-like_apoptosis_regulator_b	?	ZDB-GENE-091204-464
ENSDARG00000034718	tfpia	ENSG00000003436 TFPI	one to one	NA	ENSDARG00000034718	tfpia	tissue_factor_pathway_inhibitor_a	359833	ZDB-GENE-030711-1
ENSDARG00000033134	ndufaf7	ENSG00000003509 NDUFAF7	one to one	NA	ENSDARG00000033134	ndufaf7	NADH_dehydrogenase_(ubiquinone)_complex_I,_assembly_factor_7	767796	ZDB-GENE-060929-628
ENSDARG00000098280	rbm5	ENSG00000003756 RBM5	one to one	NA	ENSDARG00000098280	rbm5	RNA_binding_motif_protein_5	?	ZDB-GENE-030131-3022
ENSDARG00000037101	mtmr7a	ENSG00000003987 MTMR7	many to one	ENSDARG00000037101 mtmr7a; ENSDARG00000070412 mtmr7b	ENSDARG00000037101	mtmr7a	myotubularin_related_protein_7a	678558	ZDB-GENE-060421-7754
ENSDARG00000070412	mtmr7b	ENSG00000003987 MTMR7	many to one	ENSDARG00000037101 mtmr7a; ENSDARG00000070412 mtmr7b	ENSDARG00000070412	mtmr7b	myotubularin_related_protein_7b	559198	ZDB-GENE-050913-66
ENSDARG00000037097	slc7a2	ENSG00000003989 SLC7A2	one to one	NA	ENSDARG00000037097	slc7a2	solute_carrier_family_7_(cationic_amino_acid_transporter,_y+_system),_member_2	?	ZDB-GENE-041212-5
ENSDARG00000010610	sarm1	ENSG00000004139 SARM1	one to one	NA	ENSDARG00000010610	sarm1	sterile_alpha_and_TIR_motif_containing_1	?	ZDB-GENE-040219-1
ENSDARG00000092305	poldip2	ENSG00000004142 POLDIP2	one to one	NA	ENSDARG00000092305	poldip2	polymerase_(DNA-directed),_delta_interacting_protein_2	100000398	ZDB-GENE-030131-5881
ENSDARG00000086057	plxnd1	ENSG00000004399 PLXND1	one to one	NA	ENSDARG00000086057	plxnd1	plexin_D1	?	ZDB-GENE-040426-1828
ENSDARG00000005926	ak2	ENSG00000004455 AK2	one to one	NA	ENSDARG00000005926	ak2	adenylate_kinase_2	321793	ZDB-GENE-030131-512
ENSDARG00000008447	fkbp4	ENSG00000004478 FKBP4	one to one	NA	ENSDARG00000008447	fkbp4	FK506_binding_protein_4	321795	ZDB-GENE-030131-514
ENSDARG00000060679	kdm1a	ENSG00000004487 KDM1A	one to one	NA	ENSDARG00000060679	kdm1a	lysine_(K)-specific_demethylase_1a	558450	ZDB-GENE-030131-7828
ENSDARG00000077060	rbm6	ENSG00000004534 RBM6	one to one	NA	ENSDARG00000077060	rbm6	RNA_binding_motif_protein_6	567058	ZDB-GENE-050309-79
ENSDARG00000015134	camkk1b	ENSG00000004660 CAMKK1	many to one	ENSDARG00000015134 camkk1b; ENSDARG00000035452 camkk1a	ENSDARG00000015134	camkk1b	calcium/calmodulin-dependent_protein_kinase_kinase_1,_alpha_b	100170786	ZDB-GENE-080722-13
ENSDARG00000035452	camkk1a	ENSG00000004660 CAMKK1	many to one	ENSDARG00000015134 camkk1b; ENSDARG00000035452 camkk1a	ENSDARG00000035452	camkk1a	calcium/calmodulin-dependent_protein_kinase_kinase_1,_alpha_a	541526	ZDB-GENE-050327-62
ENSDARG00000007175	recql	ENSG00000004700 RECQL	one to one	NA	ENSDARG00000007175	recql	RecQ_helicase-like	566018	ZDB-GENE-050809-134
ENSDARG00000077236	hspb6	ENSG00000004776 HSPB6	one to one	NA	ENSDARG00000077236	hspb6	heat_shock_protein,_alpha-crystallin-related,_b6	?	ZDB-GENE-080214-7
ENSDARG00000011333	arhgap33	ENSG00000004777 ARHGAP33	one to one	NA	ENSDARG00000011333	arhgap33	Rho_GTPase_activating_protein_33	?	ZDB-GENE-121105-12
ENSDARG00000014915	ndufab1b	ENSG00000004779 NDUFAB1	many to one	ENSDARG00000014915 ndufab1b; ENSDARG00000058463 ndufab1a	ENSDARG00000014915	ndufab1b	NADH_dehydrogenase_(ubiquinone)_1,_alpha/beta_subcomplex,_1b	325712	ZDB-GENE-030131-4437
ENSDARG00000058463	ndufab1a	ENSG00000004779 NDUFAB1	many to one	ENSDARG00000014915 ndufab1b; ENSDARG00000058463 ndufab1a	ENSDARG00000058463	ndufab1a	NADH_dehydrogenase_(ubiquinone)_1,_alpha/beta_subcomplex,_1a	573619	ZDB-GENE-040801-1
ENSDARG00000054848	pdk4	ENSG00000004799 PDK4	one to one	NA	ENSDARG00000054848	pdk4	pyruvate_dehydrogenase_kinase,_isozyme_4	561007	ZDB-GENE-060503-754
ENSDARG00000015869	slc22a16	ENSG00000004809 SLC22A16	one to one	NA	ENSDARG00000015869	slc22a16	solute_carrier_family_22_(organic_cation/carnitine_transporter),_member_16	557279	ZDB-GENE-041001-166
ENSDARG00000002406	zmynd10	ENSG00000004838 ZMYND10	one to one	NA	ENSDARG00000002406	zmynd10	zinc_finger,_MYND-type_containing_10	393368	ZDB-GENE-040426-1218
ENSDARG00000021787	abcb5	ENSG00000004846 ABCB5	one to one	NA	ENSDARG00000021787	abcb5	ATP-binding_cassette,_sub-family_B_(MDR/TAP),_member_5	798527	ZDB-GENE-030131-6414
ENSDARG00000058011	arxa	ENSG00000004848 ARX	many to one	ENSDARG00000058011 arxa; ENSDARG00000101523 arxb	ENSDARG00000058011	arxa	aristaless_related_homeobox_a	30657	ZDB-GENE-990415-15
ENSDARG00000101523	arxb	ENSG00000004848 ARX	many to one	ENSDARG00000058011 arxa; ENSDARG00000101523 arxb	ENSDARG00000101523	arxb	aristaless_related_homeobox_b	100329907	ZDB-GENE-121109-2
ENSDARG00000099353	slc25a13	ENSG00000004864 SLC25A13	one to one	NA	ENSDARG00000099353	slc25a13	solute_carrier_family_25_(aspartate/glutamate_carrier),_member_13	?	ZDB-GENE-080319-2
ENSDARG00000056258	cdc27	ENSG00000004897 CDC27	one to one	NA	ENSDARG00000056258	cdc27	cell_division_cycle_27	30450	ZDB-GENE-990706-2
ENSDARG00000012881	slc4a1a	ENSG00000004939 SLC4A1	many to one	ENSDARG00000012881 slc4a1a; ENSDARG00000024560 slc4a1b	ENSDARG00000012881	slc4a1a	solute_carrier_family_4_(anion_exchanger),_member_1a_(Diego_blood_group)	84703	ZDB-GENE-010525-1
ENSDARG00000024560	slc4a1b	ENSG00000004939 SLC4A1	many to one	ENSDARG00000012881 slc4a1a; ENSDARG00000024560 slc4a1b	ENSDARG00000024560	slc4a1b	solute_carrier_family_4_(anion_exchanger),_member_1b_(Diego_blood_group)	561787	ZDB-GENE-110215-2
ENSDARG00000028845	calcr	ENSG00000004948 CALCR	one to one	NA	ENSDARG00000028845	calcr	calcitonin_receptor	560268	ZDB-GENE-060503-420
ENSDARG00000028131	hccsa.1	ENSG00000004961 HCCS	many to one	ENSDARG00000028131 hccsa.1; ENSDARG00000095776 hccsa.2; ENSDARG00000099358 hccsb	ENSDARG00000028131	hccsa.1	holocytochrome_c_synthase_a	436771	ZDB-GENE-040718-202
ENSDARG00000095776	hccsa.2	ENSG00000004961 HCCS	many to one	ENSDARG00000028131 hccsa.1; ENSDARG00000095776 hccsa.2; ENSDARG00000099358 hccsb	ENSDARG00000095776	hccsa.2	holocytochrome_c_synthase_a,_tandem_duplicate_2	?	ZDB-GENE-090501-4
ENSDARG00000099358	hccsb	ENSG00000004961 HCCS	many to one	ENSDARG00000028131 hccsa.1; ENSDARG00000095776 hccsa.2; ENSDARG00000099358 hccsb	ENSDARG00000099358	hccsb	holocytochrome_c_synthase_b	58016	ZDB-GENE-000607-78
ENSDARG00000056184	dvl2	ENSG00000004975 DVL2	one to one	NA	ENSDARG00000056184	dvl2	dishevelled_segment_polarity_protein_2	?	ZDB-GENE-041118-20
ENSDARG00000016302	upf1	ENSG00000005007 UPF1	one to one	NA	ENSDARG00000016302	upf1	upf1_regulator_of_nonsense_transcripts_homolog_(yeast)	?	ZDB-GENE-040426-2836
ENSDARG00000000906	skap2	ENSG00000005020 SKAP2	one to one	NA	ENSDARG00000000906	skap2	src_kinase_associated_phosphoprotein_2	368564	ZDB-GENE-030616-438
ENSDARG00000092553	slc25a5	ENSG00000005022 SLC25A5	one to one	NA	ENSDARG00000092553	slc25a5	solute_carrier_family_25_(mitochondrial_carrier;_adenine_nucleotide_translocator),_member_5;solute_carrier_family_25_(mitochondrial_carrier;_adenine_nucleotide_translocator),_member_5;solute_carrier_family_25_(mitochondrial_carrier;_adenine_nucleotide_translocator),_member_5;solute_carrier_family_25_(mitochondrial_carrier;_adenine_nucleotide_translocator),_member_5;solute_carrier_family_25_(mitoc…	192321	ZDB-GENE-020419-9
ENSDARG00000007009	hoxa11b	ENSG00000005073 HOXA11	many to one	ENSDARG00000007009 hoxa11b; ENSDARG00000104162 hoxa11a	ENSDARG00000007009	hoxa11b	homeobox_A11b	?	ZDB-GENE-990415-4
ENSDARG00000104162	hoxa11a	ENSG00000005073 HOXA11	many to one	ENSDARG00000007009 hoxa11b; ENSDARG00000104162 hoxa11a	ENSDARG00000104162	hoxa11a	homeobox_A11a	58061	ZDB-GENE-000823-8
ENSDARG00000035146	polr2j	ENSG00000005075 POLR2J	one to one	NA	ENSDARG00000035146	polr2j	polymerase_(RNA)_II_(DNA_directed)_polypeptide_J	554099	ZDB-GENE-050522-120
ENSDARG00000051785	dhx33	ENSG00000005100 DHX33	one to one	NA	ENSDARG00000051785	dhx33	DEAH_(Asp-Glu-Ala-His)_box_polypeptide_33	796505	ZDB-GENE-131127-77
ENSDARG00000007891	meox1	ENSG00000005102 MEOX1	one to one	NA	ENSDARG00000007891	meox1	mesenchyme_homeobox_1	436723	ZDB-GENE-040718-149
ENSDARG00000061479	thsd7aa	ENSG00000005108 THSD7A	many to one	ENSDARG00000061479 thsd7aa; ENSDARG00000090496 thsd7ab	ENSDARG00000061479	thsd7aa	thrombospondin,_type_I,_domain_containing_7Aa	557991	ZDB-GENE-060503-709
ENSDARG00000090496	thsd7ab	ENSG00000005108 THSD7A	many to one	ENSDARG00000061479 thsd7aa; ENSDARG00000090496 thsd7ab	ENSDARG00000090496	thsd7ab	thrombospondin,_type_I,_domain_containing_7Ab	?	ZDB-GENE-130530-999
ENSDARG00000052553	lig3	ENSG00000005156 LIG3	one to one	NA	ENSDARG00000052553	lig3	ligase_III,_DNA,_ATP-dependent	563276	ZDB-GENE-030131-8453
ENSDARG00000087962	rpap3	ENSG00000005175 RPAP3	one to one	NA	ENSDARG00000087962	rpap3	RNA_polymerase_II_associated_protein_3	393173	ZDB-GENE-040426-928
ENSDARG00000004880	acsm3	ENSG00000005187 ACSM3	one to one	NA	ENSDARG00000004880	acsm3	acyl-CoA_synthetase_medium_chain_family_member_3	100002035	ZDB-GENE-080220-22
ENSDARG00000045733	ciapin1	ENSG00000005194 CIAPIN1	one to one	NA	ENSDARG00000045733	ciapin1	cytokine_induced_apoptosis_inhibitor_1	445283	ZDB-GENE-040808-57
ENSDARG00000068650	fam214b	ENSG00000005238 FAM214B	one to one	NA	ENSDARG00000068650	fam214b	family_with_sequence_similarity_214,_member_B	110437751	ZDB-GENE-060526-330
ENSDARG00000006786	copz2	ENSG00000005243 COPZ2	one to one	NA	ENSDARG00000006786	copz2	coatomer_protein_complex,_subunit_zeta_2	57969	ZDB-GENE-000406-5
ENSDARG00000104609	crebbpa	ENSG00000005339 CREBBP	many to one	ENSDARG00000104609 crebbpa; ENSDARG00000112452 crebbpb	ENSDARG00000104609	crebbpa	CREB_binding_protein_a	566841	ZDB-GENE-050208-439
ENSDARG00000112452	crebbpb	ENSG00000005339 CREBBP	many to one	ENSDARG00000104609 crebbpa; ENSDARG00000112452 crebbpb	ENSDARG00000112452	crebbpb	CREB_binding_protein_b	567111	ZDB-GENE-050302-102
ENSDARG00000032496	pon1	ENSG00000005421 PON1	one to one	NA	ENSDARG00000032496	pon1	paraoxonase_1	447803	ZDB-GENE-040912-6
ENSDARG00000079020	gcfc2	ENSG00000005436 GCFC2	one to one	NA	ENSDARG00000079020	gcfc2	GC-rich_sequence_DNA-binding_factor_2	559280	ZDB-GENE-080204-19
ENSDARG00000010248	wdr54	ENSG00000005448 WDR54	one to one	NA	ENSDARG00000010248	wdr54	WD_repeat_domain_54	445236	ZDB-GENE-040801-151
ENSDARG00000040352	crot	ENSG00000005469 CROT	one to one	NA	ENSDARG00000040352	crot	carnitine_O-octanoyltransferase	553204	ZDB-GENE-050522-35
ENSDARG00000007523	kmt2e	ENSG00000005483 KMT2E	one to one	NA	ENSDARG00000007523	kmt2e	lysine_(K)-specific_methyltransferase_2E	?	ZDB-GENE-030131-4120
ENSDARG00000092463	rhbdd2	ENSG00000005486 RHBDD2	one to one	NA	ENSDARG00000092463	rhbdd2	rhomboid_domain_containing_2	100004922	ZDB-GENE-091204-359
ENSDARG00000037782	sox8b	ENSG00000005513 SOX8	many to one	ENSDARG00000037782 sox8b; ENSDARG00000105301 sox8a	ENSDARG00000037782	sox8b	SRY_(sex_determining_region_Y)-box_8b	386704	ZDB-GENE-031114-1
ENSDARG00000105301	sox8a	ENSG00000005513 SOX8	many to one	ENSDARG00000037782 sox8b; ENSDARG00000105301 sox8a	ENSDARG00000105301	sox8a	SRY_(sex_determining_region_Y)-box_8a	102216265	ZDB-GENE-130530-719
ENSDARG00000074424	ibtk	ENSG00000005700 IBTK	one to one	NA	ENSDARG00000074424	ibtk	inhibitor_of_Bruton_agammaglobulinemia_tyrosine_kinase	572463	ZDB-GENE-030131-6246
ENSDARG00000001220	mycbp2	ENSG00000005810 MYCBP2	one to one	NA	ENSDARG00000001220	mycbp2	MYC_binding_protein_2	368439	ZDB-GENE-030616-132
ENSDARG00000021882	fbxl3b	ENSG00000005812 FBXL3	many to one	ENSDARG00000021882 fbxl3b; ENSDARG00000103505 fbxl3a	ENSDARG00000021882	fbxl3b	F-box_and_leucine-rich_repeat_protein_3b	?	ZDB-GENE-041010-178
ENSDARG00000103505	fbxl3a	ENSG00000005812 FBXL3	many to one	ENSDARG00000021882 fbxl3b; ENSDARG00000103505 fbxl3a	ENSDARG00000103505	fbxl3a	F-box_and_leucine-rich_repeat_protein_3a	378451	ZDB-GENE-030912-5
ENSDARG00000020876	pdk2a	ENSG00000005882 PDK2	many to one	ENSDARG00000020876 pdk2a; ENSDARG00000059054 pdk2b	ENSDARG00000020876	pdk2a	pyruvate_dehydrogenase_kinase,_isozyme_2a	794083	ZDB-GENE-120910-1
ENSDARG00000059054	pdk2b	ENSG00000005882 PDK2	many to one	ENSDARG00000020876 pdk2a; ENSDARG00000059054 pdk2b	ENSDARG00000059054	pdk2b	pyruvate_dehydrogenase_kinase,_isozyme_2b	393971	ZDB-GENE-040426-939
ENSDARG00000012824	itga3b	ENSG00000005884 ITGA3	many to one	ENSDARG00000012824 itga3b; ENSDARG00000037917 itga3a	ENSDARG00000012824	itga3b	integrin,_alpha_3b	100331874	ZDB-GENE-050411-55
ENSDARG00000037917	itga3a	ENSG00000005884 ITGA3	many to one	ENSDARG00000012824 itga3b; ENSDARG00000037917 itga3a	ENSDARG00000037917	itga3a	integrin,_alpha_3a	407685	ZDB-GENE-090805-3
ENSDARG00000074453	zfx	ENSG00000005889 ZFX	one to one	NA	ENSDARG00000074453	zfx	zinc_finger_protein,_X-linked	560346	ZDB-GENE-061220-2
ENSDARG00000014914	lamp2	ENSG00000005893 LAMP2	one to one	NA	ENSDARG00000014914	lamp2	lysosomal-associated_membrane_protein_2	541406	ZDB-GENE-030729-9
ENSDARG00000018687	itga2b	ENSG00000005961 ITGA2B	one to one	NA	ENSDARG00000018687	itga2b	integrin,_alpha_2b	445380	ZDB-GENE-051031-1
ENSDARG00000034988	asb4	ENSG00000005981 ASB4	one to one	NA	ENSDARG00000034988	asb4	ankyrin_repeat_and_SOCS_box_containing_4	550321	ZDB-GENE-050417-100
ENSDARG00000055108	gde1	ENSG00000006007 GDE1	one to one	NA	ENSDARG00000055108	gde1	glycerophosphodiester_phosphodiesterase_1	?	ZDB-GENE-040426-881
ENSDARG00000073867	rex1bd	ENSG00000006015 REX1BD	one to one	NA	ENSDARG00000073867	rex1bd	required_for_excision_1-B_domain_containing	564601	ZDB-GENE-081031-40
ENSDARG00000006368	crlf1b	ENSG00000006016 CRLF1	many to one	ENSDARG00000006368 crlf1b; ENSDARG00000024365 crlf1a	ENSDARG00000006368	crlf1b	cytokine_receptor-like_factor_1b	564665	ZDB-GENE-080108-1
ENSDARG00000024365	crlf1a	ENSG00000006016 CRLF1	many to one	ENSDARG00000006368 crlf1b; ENSDARG00000024365 crlf1a	ENSDARG00000024365	crlf1a	cytokine_receptor-like_factor_1a	436923	ZDB-GENE-040718-397
ENSDARG00000059743	tmem98	ENSG00000006042 TMEM98	one to one	NA	ENSDARG00000059743	tmem98	transmembrane_protein_98	569392	ZDB-GENE-070112-1092
ENSDARG00000074060	map3k14a	ENSG00000006062 MAP3K14	one to one	NA	ENSDARG00000074060	map3k14a	mitogen-activated_protein_kinase_kinase_kinase_14a	100004261	ZDB-GENE-120215-80
ENSDARG00000051879	abcc8	ENSG00000006071 ABCC8	many to one	ENSDARG00000051879 abcc8; ENSDARG00000077007 abcc8b	ENSDARG00000051879	abcc8	ATP-binding_cassette,_sub-family_C_(CFTR/MRP),_member_8	553281	ZDB-GENE-050517-22
ENSDARG00000077007	abcc8b	ENSG00000006071 ABCC8	many to one	ENSDARG00000051879 abcc8; ENSDARG00000077007 abcc8b	ENSDARG00000077007	abcc8b	ATP-binding_cassette,_sub-family_C_(CFTR/MRP),_member_8b	?	ZDB-GENE-120215-45
ENSDARG00000058460	cacng3a	ENSG00000006116 CACNG3	many to one	ENSDARG00000058460 cacng3a; ENSDARG00000076401 cacng3b	ENSDARG00000058460	cacng3a	calcium_channel,_voltage-dependent,_gamma_subunit_3a	?	ZDB-GENE-090312-124
ENSDARG00000076401	cacng3b	ENSG00000006116 CACNG3	many to one	ENSDARG00000058460 cacng3a; ENSDARG00000076401 cacng3b	ENSDARG00000076401	cacng3b	calcium_channel,_voltage-dependent,_gamma_subunit_3b	564883	ZDB-GENE-090828-1
ENSDARG00000105005	tmem132a	ENSG00000006118 TMEM132A	one to one	NA	ENSDARG00000105005	tmem132a	transmembrane_protein_132A	?	ZDB-GENE-140106-237
ENSDARG00000035152	ap2b1	ENSG00000006125 AP2B1	one to one	NA	ENSDARG00000035152	ap2b1	adaptor-related_protein_complex_2,_beta_1_subunit	334632	ZDB-GENE-030131-6564
ENSDARG00000014490	tac1	ENSG00000006128 TAC1	one to one	NA	ENSDARG00000014490	tac1	tachykinin_1	555634	ZDB-GENE-060503-904
ENSDARG00000013880	spata20	ENSG00000006282 SPATA20	one to one	NA	ENSDARG00000013880	spata20	spermatogenesis_associated_20	567862	ZDB-GENE-030131-7269
ENSDARG00000089913	cacna1g	ENSG00000006283 CACNA1G	one to one	NA	ENSDARG00000089913	cacna1g	calcium_channel,_voltage-dependent,_T_type,_alpha_1G_subunit	?	ZDB-GENE-090514-2
ENSDARG00000042291	dlx6a	ENSG00000006377 DLX6	one to one	NA	ENSDARG00000042291	dlx6a	distal-less_homeobox_6a	30586	ZDB-GENE-980526-448
ENSDARG00000013491	map3k9	ENSG00000006432 MAP3K9	one to one	NA	ENSDARG00000013491	map3k9	mitogen-activated_protein_kinase_kinase_kinase_9	?	ZDB-GENE-081113-5
ENSDARG00000016253	ralab	ENSG00000006451 RALA	many to one	ENSDARG00000016253 ralab; ENSDARG00000045463 ralaa	ENSDARG00000016253	ralab	v-ral_simian_leukemia_viral_oncogene_homolog_Ab_(ras_related)	492355	ZDB-GENE-041114-195
ENSDARG00000045463	ralaa	ENSG00000006451 RALA	many to one	ENSDARG00000016253 ralab; ENSDARG00000045463 ralaa	ENSDARG00000045463	ralaa	v-ral_simian_leukemia_viral_oncogene_homolog_Aa_(ras_related)	393993	ZDB-GENE-040426-1344
ENSDARG00000029305	baiap2l1a	ENSG00000006453 BAIAP2L1	many to one	ENSDARG00000029305 baiap2l1a; ENSDARG00000031119 baiap2l1b	ENSDARG00000029305	baiap2l1a	BAI1-associated_protein_2-like_1a	387261	ZDB-GENE-031201-1
ENSDARG00000031119	baiap2l1b	ENSG00000006453 BAIAP2L1	many to one	ENSDARG00000029305 baiap2l1a; ENSDARG00000031119 baiap2l1b	ENSDARG00000031119	baiap2l1b	BAI1-associated_protein_2-like_1b	550528	ZDB-GENE-050417-371
ENSDARG00000018111	kdm7aa	ENSG00000006459 KDM7A	many to one	ENSDARG00000018111 kdm7aa; ENSDARG00000018559 kdm7ab	ENSDARG00000018111	kdm7aa	lysine_(K)-specific_demethylase_7Aa	321248	ZDB-GENE-030131-9829
ENSDARG00000018559	kdm7ab	ENSG00000006459 KDM7A	many to one	ENSDARG00000018111 kdm7aa; ENSDARG00000018559 kdm7ab	ENSDARG00000018559	kdm7ab	lysine_(K)-specific_demethylase_7Ab	503902	ZDB-GENE-050309-32
ENSDARG00000101959	etv1	ENSG00000006468 ETV1	one to one	NA	ENSDARG00000101959	etv1	ets_variant_1	563876	ZDB-GENE-070104-1
ENSDARG00000009837	agk	ENSG00000006530 AGK	one to one	NA	ENSDARG00000009837	agk	acylglycerol_kinase	334270	ZDB-GENE-030131-6202
ENSDARG00000013839	aldh3b1	ENSG00000006534 ALDH3B1	one to one	NA	ENSDARG00000013839	aldh3b1	aldehyde_dehydrogenase_3_family,_member_B1	282559	ZDB-GENE-021120-3
ENSDARG00000077836	ttc22	ENSG00000006555 TTC22	one to one	NA	ENSDARG00000077836	ttc22	tetratricopeptide_repeat_domain_22	497576	ZDB-GENE-050208-292
ENSDARG00000016429	farp2	ENSG00000006607 FARP2	one to one	NA	ENSDARG00000016429	farp2	FERM,_RhoGEF_and_pleckstrin_domain_protein_2	567490	ZDB-GENE-030131-2993
ENSDARG00000051876	ush1c	ENSG00000006611 USH1C	one to one	NA	ENSDARG00000051876	ush1c	Usher_syndrome_1C	564412	ZDB-GENE-060312-41
ENSDARG00000005085	ggctb	ENSG00000006625 GGCT	many to one	ENSDARG00000005085 ggctb; ENSDARG00000076406 ggcta	ENSDARG00000005085	ggctb	gamma-glutamylcyclotransferase_b	?	ZDB-GENE-040426-1939
ENSDARG00000076406	ggcta	ENSG00000006625 GGCT	many to one	ENSDARG00000005085 ggctb; ENSDARG00000076406 ggcta	ENSDARG00000076406	ggcta	gamma-glutamylcyclotransferase_a	100149204	ZDB-GENE-081104-129
ENSDARG00000074796	dbf4	ENSG00000006634 DBF4	one to one	NA	ENSDARG00000074796	dbf4	DBF4_zinc_finger	799015	ZDB-GENE-091020-13
ENSDARG00000104717	tbxa2r	ENSG00000006638 TBXA2R	one to one	NA	ENSDARG00000104717	tbxa2r	thromboxane_A2_receptor	?	ZDB-GENE-131016-6
ENSDARG00000068708	ifrd1	ENSG00000006652 IFRD1	one to one	NA	ENSDARG00000068708	ifrd1	interferon-related_developmental_regulator_1	555178	ZDB-GENE-030131-6132
ENSDARG00000034309	cox10	ENSG00000006695 COX10	one to one	NA	ENSDARG00000034309	cox10	COX10_heme_A:farnesyltransferase_cytochrome_c_oxidase_assembly_factor	553384	ZDB-GENE-041111-239
ENSDARG00000022203	gtf2ird1	ENSG00000006704 GTF2IRD1	one to one	NA	ENSDARG00000022203	gtf2ird1	GTF2I_repeat_domain_containing_1	?	ZDB-GENE-010328-18
ENSDARG00000098432	paf1	ENSG00000006712 PAF1	one to one	NA	ENSDARG00000098432	paf1	PAF1_homolog,_Paf1/RNA_polymerase_II_complex_component	?	ZDB-GENE-050506-101
ENSDARG00000063573	vps41	ENSG00000006715 VPS41	one to one	NA	ENSDARG00000063573	vps41	vacuolar_protein_sorting_41_homolog_(S._cerevisiae)	563215	ZDB-GENE-030131-6671
ENSDARG00000104549	arhgap44	ENSG00000006740 ARHGAP44	one to one	NA	ENSDARG00000104549	arhgap44	Rho_GTPase_activating_protein_44	?	ZDB-GENE-120206-2
ENSDARG00000034060	elac2	ENSG00000006744 ELAC2	one to one	NA	ENSDARG00000034060	elac2	elaC_ribonuclease_Z_2	492652	ZDB-GENE-041111-227
ENSDARG00000010728	scin	ENSG00000006747 SCIN	one to one	NA	ENSDARG00000010728	scin	scinderin	566764	ZDB-GENE-060503-6
ENSDARG00000002299	arsh	ENSG00000006756 ARSD; ENSG00000157399 ARSE; ENSG00000062096 ARSF; ENSG00000205667 ARSH	one to many	NA	ENSDARG00000002299	arsh	arylsulfatase_H	?	ZDB-GENE-081104-120
ENSDARG00000069834	pnpla4	ENSG00000006757 PNPLA4	one to one	NA	ENSDARG00000069834	pnpla4	patatin-like_phospholipase_domain_containing_4	100037326	ZDB-GENE-070410-74
ENSDARG00000101849	adipor2	ENSG00000006831 ADIPOR2	one to one	NA	ENSDARG00000101849	adipor2	adiponectin_receptor_2	560140	ZDB-GENE-041210-60
ENSDARG00000036833	upp2	ENSG00000007001 UPP2	one to one	NA	ENSDARG00000036833	upp2	uridine_phosphorylase_2	393113	ZDB-GENE-040426-830
ENSDARG00000023914	mark4a	ENSG00000007047 MARK4	one to one	NA	ENSDARG00000023914	mark4a	MAP/microtubule_affinity-regulating_kinase_4a	?	ZDB-GENE-060531-156
ENSDARG00000034007	prom1b	ENSG00000007062 PROM1	many to one	ENSDARG00000034007 prom1b; ENSDARG00000039966 prom1a	ENSDARG00000034007	prom1b	prominin_1_b	378834	ZDB-GENE-031003-1
ENSDARG00000039966	prom1a	ENSG00000007062 PROM1	many to one	ENSDARG00000034007 prom1b; ENSDARG00000039966 prom1a	ENSDARG00000039966	prom1a	prominin_1a	322857	ZDB-GENE-030131-1577
ENSDARG00000043502	ccdc124	ENSG00000007080 CCDC124	one to one	NA	ENSDARG00000043502	ccdc124	coiled-coil_domain_containing_124	393537	ZDB-GENE-040426-1483
ENSDARG00000026595	pafah1b1b	ENSG00000007168 PAFAH1B1	many to one	ENSDARG00000026595 pafah1b1b; ENSDARG00000032013 pafah1b1a	ENSDARG00000026595	pafah1b1b	platelet-activating_factor_acetylhydrolase_1b,_regulatory_subunit_1b	394247	ZDB-GENE-040116-3
ENSDARG00000032013	pafah1b1a	ENSG00000007168 PAFAH1B1	many to one	ENSDARG00000026595 pafah1b1b; ENSDARG00000032013 pafah1b1a	ENSDARG00000032013	pafah1b1a	platelet-activating_factor_acetylhydrolase_1b,_regulatory_subunit_1a	394246	ZDB-GENE-040116-2
ENSDARG00000026925	nos2a	ENSG00000007171 NOS2	many to one	ENSDARG00000026925 nos2a; ENSDARG00000031976 nos2b	ENSDARG00000026925	nos2a	nitric_oxide_synthase_2a,_inducible	404036	ZDB-GENE-040305-1
ENSDARG00000031976	nos2b	ENSG00000007171 NOS2	many to one	ENSDARG00000026925 nos2a; ENSDARG00000031976 nos2b	ENSDARG00000031976	nos2b	nitric_oxide_synthase_2b,_inducible	563654	ZDB-GENE-080916-1
ENSDARG00000103383	dnah9	ENSG00000007174 DNAH9	one to one	NA	ENSDARG00000103383	dnah9	dynein,_axonemal,_heavy_chain_9	266676	ZDB-GENE-020925-1
ENSDARG00000030945	si:ch211-259g3.4	ENSG00000007202 KIAA0100	one to one	NA	ENSDARG00000030945	si:ch211-259g3.4	si:ch211-259g3.4	?	ZDB-GENE-030131-8118
ENSDARG00000053853	slc13a2	ENSG00000007216 SLC13A2	one to one	NA	ENSDARG00000053853	slc13a2	solute_carrier_family_13_(sodium-dependent_dicarboxylate_transporter),_member_2	406537	ZDB-GENE-040426-2389
ENSDARG00000074443	gas7a	ENSG00000007237 GAS7	one to one	NA	ENSDARG00000074443	gas7a	growth_arrest-specific_7a	793701	ZDB-GENE-130128-1
ENSDARG00000074670	matk	ENSG00000007264 MATK	one to one	NA	ENSDARG00000074670	matk	megakaryocyte-associated_tyrosine_kinase	?	ZDB-GENE-070705-183
ENSDARG00000104691	cd79b	ENSG00000007312 CD79B	one to one	NA	ENSDARG00000104691	cd79b	CD79b_molecule,_immunoglobulin-associated_beta	100329481	ZDB-GENE-121219-1
ENSDARG00000034588	scn4ab	ENSG00000007314 SCN4A	many to one	ENSDARG00000034588 scn4ab; ENSDARG00000098738 scn4aa	ENSDARG00000034588	scn4ab	sodium_channel,_voltage-gated,_type_IV,_alpha,_b	564977	ZDB-GENE-051201-1
ENSDARG00000098738	scn4aa	ENSG00000007314 SCN4A	many to one	ENSDARG00000034588 scn4ab; ENSDARG00000098738 scn4aa	ENSDARG00000098738	scn4aa	sodium_channel,_voltage-gated,_type_IV,_alpha,_a	572442	ZDB-GENE-051201-2
ENSDARG00000032603	st7l	ENSG00000007341 ST7L	one to one	NA	ENSDARG00000032603	st7l	suppression_of_tumorigenicity_7_like	558013	ZDB-GENE-080219-43
ENSDARG00000045936	pax6b	ENSG00000007372 PAX6	many to one	ENSDARG00000045936 pax6b; ENSDARG00000103379 pax6a	ENSDARG00000045936	pax6b	paired_box_6b	60639	ZDB-GENE-001031-1
ENSDARG00000103379	pax6a	ENSG00000007372 PAX6	many to one	ENSDARG00000045936 pax6b; ENSDARG00000103379 pax6a	ENSDARG00000103379	pax6a	paired_box_6a	30567	ZDB-GENE-990415-200
ENSDARG00000060192	rpusd1	ENSG00000007376 RPUSD1	one to one	NA	ENSDARG00000060192	rpusd1	RNA_pseudouridylate_synthase_domain_containing_1	767786	ZDB-GENE-060929-444
ENSDARG00000017367	rhbdf1b	ENSG00000007384 RHBDF1	many to one	ENSDARG00000017367 rhbdf1b; ENSDARG00000036541 rhbdf1a	ENSDARG00000017367	rhbdf1b	rhomboid_5_homolog_1b_(Drosophila)	563403	ZDB-GENE-130531-6
ENSDARG00000036541	rhbdf1a	ENSG00000007384 RHBDF1	many to one	ENSDARG00000017367 rhbdf1b; ENSDARG00000036541 rhbdf1a	ENSDARG00000036541	rhbdf1a	rhomboid_5_homolog_1a_(Drosophila)	798402	ZDB-GENE-040704-75
ENSDARG00000055903	luc7l	ENSG00000007392 LUC7L	one to one	NA	ENSDARG00000055903	luc7l	LUC7-like_(S._cerevisiae)	415206	ZDB-GENE-040625-111
ENSDARG00000078169	cacna2d2b	ENSG00000007402 CACNA2D2	many to one	ENSDARG00000078169 cacna2d2b; ENSDARG00000103390 cacna2d2a	ENSDARG00000078169	cacna2d2b	calcium_channel,_voltage-dependent,_alpha_2/delta_subunit_2b	568759	ZDB-GENE-060503-99
ENSDARG00000103390	cacna2d2a	ENSG00000007402 CACNA2D2	many to one	ENSDARG00000078169 cacna2d2b; ENSDARG00000103390 cacna2d2a	ENSDARG00000103390	cacna2d2a	calcium_channel,_voltage-dependent,_alpha_2/delta_subunit_2a	541376	ZDB-GENE-050320-71
ENSDARG00000079264	baiap3	ENSG00000007516 BAIAP3	one to one	NA	ENSDARG00000079264	baiap3	BAI1-associated_protein_3	564728	ZDB-GENE-130530-863
ENSDARG00000038567	tsr3	ENSG00000007520 TSR3	one to one	NA	ENSDARG00000038567	tsr3	TSR3,_20S_rRNA_accumulation,_homolog_(S._cerevisiae)	?	ZDB-GENE-040718-63
ENSDARG00000038097	pigq	ENSG00000007541 PIGQ	one to one	NA	ENSDARG00000038097	pigq	phosphatidylinositol_glycan_anchor_biosynthesis,_class_Q	321218	ZDB-GENE-030131-9793
ENSDARG00000079616	cramp1	ENSG00000007545 CRAMP1	one to one	NA	ENSDARG00000079616	cramp1	cramped_chromatin_regulator_homolog_1	?	ZDB-GENE-030131-8255
ENSDARG00000063649	tead3b	ENSG00000007866 TEAD3	many to one	ENSDARG00000063649 tead3b; ENSDARG00000074321 tead3a	ENSDARG00000063649	tead3b	TEA_domain_family_member_3_b	794293	ZDB-GENE-080103-3
ENSDARG00000074321	tead3a	ENSG00000007866 TEAD3	many to one	ENSDARG00000063649 tead3b; ENSDARG00000074321 tead3a	ENSDARG00000074321	tead3a	TEA_domain_family_member_3_a	386763	ZDB-GENE-031112-10
ENSDARG00000009123	sele	ENSG00000007908 SELE	one to one	NA	ENSDARG00000009123	sele	selectin_E	?	ZDB-GENE-041014-221
ENSDARG00000011196	dnajc11a	ENSG00000007923 DNAJC11	many to one	ENSDARG00000011196 dnajc11a; ENSDARG00000102696 dnajc11b	ENSDARG00000011196	dnajc11a	DnaJ_(Hsp40)_homolog,_subfamily_C,_member_11a	322953	ZDB-GENE-030131-1673
ENSDARG00000102696	dnajc11b	ENSG00000007923 DNAJC11	many to one	ENSDARG00000011196 dnajc11a; ENSDARG00000102696 dnajc11b	ENSDARG00000102696	dnajc11b	DnaJ_(Hsp40)_homolog,_subfamily_C,_member_11b	100329402	ZDB-GENE-160114-27
ENSDARG00000008859	mylipa	ENSG00000007944 MYLIP	many to one	ENSDARG00000008859 mylipa; ENSDARG00000055118 mylipb	ENSDARG00000008859	mylipa	myosin_regulatory_light_chain_interacting_protein_a	335888	ZDB-GENE-030131-7831
ENSDARG00000055118	mylipb	ENSG00000007944 MYLIP	many to one	ENSDARG00000008859 mylipa; ENSDARG00000055118 mylipb	ENSDARG00000055118	mylipb	myosin_regulatory_light_chain_interacting_protein_b	565911	ZDB-GENE-061027-67
ENSDARG00000087574	nox1	ENSG00000007952 NOX1	one to one	NA	ENSDARG00000087574	nox1	NADPH_oxidase_1	555604	ZDB-GENE-070404-1
ENSDARG00000009640	psmb1	ENSG00000008018 PSMB1	one to one	NA	ENSDARG00000009640	psmb1	proteasome_subunit_beta_1	445413	ZDB-GENE-040618-2
ENSDARG00000060368	syn1	ENSG00000008056 SYN1	one to one	NA	ENSDARG00000060368	syn1	synapsin_I	570672	ZDB-GENE-081105-93
ENSDARG00000060925	jarid2a	ENSG00000008083 JARID2	many to one	ENSDARG00000060925 jarid2a; ENSDARG00000062268 jarid2b	ENSDARG00000060925	jarid2a	jumonji,_AT_rich_interactive_domain_2a	100007426	ZDB-GENE-061218-1
ENSDARG00000062268	jarid2b	ENSG00000008083 JARID2	many to one	ENSDARG00000060925 jarid2a; ENSDARG00000062268 jarid2b	ENSDARG00000062268	jarid2b	jumonji,_AT_rich_interactive_domain_2b	558456	ZDB-GENE-060503-246
ENSDARG00000015240	cdkl5	ENSG00000008086 CDKL5	one to one	NA	ENSDARG00000015240	cdkl5	cyclin-dependent_kinase-like_5	559341	ZDB-GENE-081022-110
ENSDARG00000008788	camk1gb	ENSG00000008118 CAMK1G	many to one	ENSDARG00000008788 camk1gb; ENSDARG00000044526 camk1ga	ENSDARG00000008788	camk1gb	calcium/calmodulin-dependent_protein_kinase_IGb	393802	ZDB-GENE-040426-1694
ENSDARG00000044526	camk1ga	ENSG00000008118 CAMK1G	many to one	ENSDARG00000008788 camk1gb; ENSDARG00000044526 camk1ga	ENSDARG00000044526	camk1ga	calcium/calmodulin-dependent_protein_kinase_IGa	335654	ZDB-GENE-030131-7594
ENSDARG00000060362	nadkb	ENSG00000008130 NADK	one to one	NA	ENSDARG00000060362	nadkb	NAD_kinase_b	562771	ZDB-GENE-061103-433
ENSDARG00000012667	tfap2b	ENSG00000008196 TFAP2B	one to one	NA	ENSDARG00000012667	tfap2b	transcription_factor_AP-2_beta	?	ZDB-GENE-050417-394
ENSDARG00000023272	tfap2d	ENSG00000008197 TFAP2D	one to one	NA	ENSDARG00000023272	tfap2d	transcription_factor_AP-2_delta_(activating_enhancer_binding_protein_2_delta)	566838	ZDB-GENE-050913-99
ENSDARG00000075825	dlec1	ENSG00000008226 DLEC1	one to one	NA	ENSDARG00000075825	dlec1	deleted_in_lung_and_esophageal_cancer_1	555583	ZDB-GENE-091204-65
ENSDARG00000007807	cyth3a	ENSG00000008256 CYTH3	one to one	NA	ENSDARG00000007807	cyth3a	cytohesin_3a	100002190	ZDB-GENE-120612-1
ENSDARG00000060532	adam22	ENSG00000008277 ADAM22	one to one	NA	ENSDARG00000060532	adam22	ADAM_metallopeptidase_domain_22	100126805	ZDB-GENE-070810-1
ENSDARG00000077356	sypl1	ENSG00000008282 SYPL1	one to one	NA	ENSDARG00000077356	sypl1	synaptophysin-like_1	100330238	ZDB-GENE-110420-2
ENSDARG00000038176	cyb561	ENSG00000008283 CYB561	one to one	NA	ENSDARG00000038176	cyb561	cytochrome_b561	568765	ZDB-GENE-070713-3
ENSDARG00000074531	spag9a	ENSG00000008294 SPAG9	one to one	NA	ENSDARG00000074531	spag9a	sperm_associated_antigen_9a	558833	ZDB-GENE-070820-7
ENSDARG00000055825	celsr3	ENSG00000008300 CELSR3	one to one	NA	ENSDARG00000055825	celsr3	cadherin,_EGF_LAG_seven-pass_G-type_receptor_3	?	ZDB-GENE-070122-3
ENSDARG00000051816	aass	ENSG00000008311 AASS	one to one	NA	ENSDARG00000051816	aass	aminoadipate-semialdehyde_synthase	556229	ZDB-GENE-061220-8
ENSDARG00000086056	plekhg6	ENSG00000008323 PLEKHG6	one to one	NA	ENSDARG00000086056	plekhg6	pleckstrin_homology_domain_containing,_family_G_(with_RhoGef_domain)_member_6	563725	ZDB-GENE-030131-2517
ENSDARG00000101085	ss18l2	ENSG00000008324 SS18L2	one to one	NA	ENSDARG00000101085	ss18l2	synovial_sarcoma_translocation_gene_on_chromosome_18-like_2	550446	ZDB-GENE-050417-268
ENSDARG00000061989	mpnd	ENSG00000008382 MPND	one to one	NA	ENSDARG00000061989	mpnd	MPN_domain_containing	559169	ZDB-GENE-060929-1162
ENSDARG00000022165	mgst1.2	ENSG00000008394 MGST1	many to one	ENSDARG00000022165 mgst1.2; ENSDARG00000032618 mgst1.1	ENSDARG00000022165	mgst1.2	microsomal_glutathione_S-transferase_1.2	431762	ZDB-GENE-040704-59
ENSDARG00000032618	mgst1.1	ENSG00000008394 MGST1	many to one	ENSDARG00000022165 mgst1.2; ENSDARG00000032618 mgst1.1	ENSDARG00000032618	mgst1.1	microsomal_glutathione_S-transferase_1.1	449784	ZDB-GENE-041010-30
ENSDARG00000043226	nfixa	ENSG00000008441 NFIX	many to one	ENSDARG00000043226 nfixa; ENSDARG00000061836 nfixb	ENSDARG00000043226	nfixa	nuclear_factor_I/Xa	110437879	ZDB-GENE-080722-15
ENSDARG00000061836	nfixb	ENSG00000008441 NFIX	many to one	ENSDARG00000043226 nfixa; ENSDARG00000061836 nfixb	ENSDARG00000061836	nfixb	nuclear_factor_I/Xb	678521	ZDB-GENE-060421-5000
ENSDARG00000079310	st3gal1l	ENSG00000008513 ST3GAL1	many to one	ENSDARG00000079310 st3gal1l; ENSDARG00000079654 st3gal1	ENSDARG00000079310	st3gal1l	ST3_beta-galactoside_alpha-2,3-sialyltransferase_1,_like	553280	ZDB-GENE-060321-2;ZDB-GENE-120426-1
ENSDARG00000079654	st3gal1	ENSG00000008513 ST3GAL1	many to one	ENSDARG00000079310 st3gal1l; ENSDARG00000079654 st3gal1	ENSDARG00000079654	st3gal1	ST3_beta-galactoside_alpha-2,3-sialyltransferase_1	?	ZDB-GENE-060321-1
ENSDARG00000010556	mmp25b	ENSG00000008516 MMP25	many to one	ENSDARG00000010556 mmp25b; ENSDARG00000077290 mmp25a	ENSDARG00000010556	mmp25b	matrix_metallopeptidase_25b	100333601	ZDB-GENE-100308-4
ENSDARG00000077290	mmp25a	ENSG00000008516 MMP25	many to one	ENSDARG00000010556 mmp25b; ENSDARG00000077290 mmp25a	ENSDARG00000077290	mmp25a	matrix_metallopeptidase_25a	?	ZDB-GENE-070820-22
ENSDARG00000030417	pkd1a	ENSG00000008710 PKD1	many to one	ENSDARG00000030417 pkd1a; ENSDARG00000033029 pkd1b	ENSDARG00000030417	pkd1a	polycystic_kidney_disease_1a	?	ZDB-GENE-100707-1
ENSDARG00000033029	pkd1b	ENSG00000008710 PKD1	many to one	ENSDARG00000030417 pkd1a; ENSDARG00000033029 pkd1b	ENSDARG00000033029	pkd1b	polycystic_kidney_disease_1b	565697	ZDB-GENE-100707-2
ENSDARG00000063157	mapk8ip2	ENSG00000008735 MAPK8IP2	one to one	NA	ENSDARG00000063157	mapk8ip2	mitogen-activated_protein_kinase_8_interacting_protein_2	561262	ZDB-GENE-070705-326
ENSDARG00000099431	med24	ENSG00000008838 MED24	one to one	NA	ENSDARG00000099431	med24	mediator_complex_subunit_24	323621	ZDB-GENE-030131-2341
ENSDARG00000074828	rhobtb2a	ENSG00000008853 RHOBTB2	many to one	ENSDARG00000074828 rhobtb2a; ENSDARG00000089340 rhobtb2b	ENSDARG00000074828	si:dkey-263f15.2	si:dkey-263f15.2	?	ZDB-GENE-081105-67
ENSDARG00000089340	rhobtb2b	ENSG00000008853 RHOBTB2	many to one	ENSDARG00000074828 rhobtb2a; ENSDARG00000089340 rhobtb2b	ENSDARG00000089340	rhobtb2b	Rho-related_BTB_domain_containing_2b	?	ZDB-GENE-071125-1
ENSDARG00000059116	heatr5b	ENSG00000008869 HEATR5B	one to one	NA	ENSDARG00000059116	heatr5b	HEAT_repeat_containing_5B	571772	ZDB-GENE-130530-676
ENSDARG00000019951	sec62	ENSG00000008952 SEC62	one to one	NA	ENSDARG00000019951	sec62	SEC62_homolog,_preprotein_translocation_factor	?	ZDB-GENE-050913-83
ENSDARG00000036044	rps20	ENSG00000008988 RPS20	one to one	NA	ENSDARG00000036044	FO704736.1	?	?	?
ENSDARG00000074758	csde1	ENSG00000009307 CSDE1	one to one	NA	ENSDARG00000074758	csde1	cold_shock_domain_containing_E1,_RNA-binding	336679	ZDB-GENE-030131-8623
ENSDARG00000035978	ube3c	ENSG00000009335 UBE3C	one to one	NA	ENSDARG00000035978	ube3c	ubiquitin_protein_ligase_E3C	393445	ZDB-GENE-040426-1211
ENSDARG00000058801	rev3l	ENSG00000009413 REV3L	one to one	NA	ENSDARG00000058801	rev3l	REV3-like,_polymerase_(DNA_directed),_zeta,_catalytic_subunit	569100	ZDB-GENE-050302-55
ENSDARG00000003403	tenm1	ENSG00000009694 TENM1	one to one	NA	ENSDARG00000003403	tenm1	teneurin_transmembrane_protein_1	?	ZDB-GENE-060531-26
ENSDARG00000070818	pax7b	ENSG00000009709 PAX7	many to one	ENSDARG00000070818 pax7b; ENSDARG00000100398 pax7a	ENSDARG00000070818	pax7b	paired_box_7b	566533	ZDB-GENE-080917-54
ENSDARG00000100398	pax7a	ENSG00000009709 PAX7	many to one	ENSDARG00000070818 pax7b; ENSDARG00000100398 pax7a	ENSDARG00000100398	pax7a	paired_box_7a	30587	ZDB-GENE-990415-201
ENSDARG00000007988	masp2	ENSG00000009724 MASP2	one to one	NA	ENSDARG00000007988	masp2	mannan-binding_lectin_serine_peptidase_2	560277	ZDB-GENE-060130-154
ENSDARG00000055027	pomt2	ENSG00000009830 POMT2	one to one	NA	ENSDARG00000055027	pomt2	protein-O-mannosyltransferase_2	563878	ZDB-GENE-070112-1002
ENSDARG00000013732	vta1	ENSG00000009844 VTA1	one to one	NA	ENSDARG00000013732	vta1	vesicle_(multivesicular_body)_trafficking_1	406414	ZDB-GENE-040426-2154
ENSDARG00000102832	baz1b	ENSG00000009954 BAZ1B	one to one	NA	ENSDARG00000102832	baz1b	bromodomain_adjacent_to_zinc_finger_domain,_1B	?	ZDB-GENE-010328-16
ENSDARG00000061048	ranbp9	ENSG00000010017 RANBP9	one to one	NA	ENSDARG00000061048	ranbp9	RAN_binding_protein_9	?	ZDB-GENE-021030-5
ENSDARG00000089434	etv7	ENSG00000010030 ETV7	one to one	NA	ENSDARG00000089434	etv7	ets_variant_7	100009655	ZDB-GENE-070209-53
ENSDARG00000104709	sprtn	ENSG00000010072 SPRTN	one to one	NA	ENSDARG00000104709	sprtn	SprT-like_N-terminal_domain	101886162	ZDB-GENE-170317-1
ENSDARG00000010905	mettl13	ENSG00000010165 EEF1AKNMT	one to one	NA	ENSDARG00000010905	mettl13	methyltransferase_like_13	557908	ZDB-GENE-060929-60
ENSDARG00000070734	dyrk4	ENSG00000010219 DYRK4	one to one	NA	ENSDARG00000070734	dyrk4	dual-specificity_tyrosine-(Y)-phosphorylation_regulated_kinase_4	564976	ZDB-GENE-091015-3
ENSDARG00000015538	znf207a	ENSG00000010244 ZNF207	many to one	ENSDARG00000015538 znf207a; ENSDARG00000101277 znf207b	ENSDARG00000015538	znf207a	zinc_finger_protein_207,_a	406478	ZDB-GENE-040426-2273
ENSDARG00000101277	znf207b	ENSG00000010244 ZNF207	many to one	ENSDARG00000015538 znf207a; ENSDARG00000101277 znf207b	ENSDARG00000101277	znf207b	zinc_finger_protein_207,_b	100001293	ZDB-GENE-030131-7377
ENSDARG00000052304	uqcrc1	ENSG00000010256 UQCRC1	one to one	NA	ENSDARG00000052304	uqcrc1	ubiquinol-cytochrome_c_reductase_core_protein_1	393793	ZDB-GENE-040426-1792
ENSDARG00000045421	stard3nl	ENSG00000010270 STARD3NL	one to one	NA	ENSDARG00000045421	stard3nl	STARD3_N-terminal_like	?	ZDB-GENE-040718-4
ENSDARG00000005842	cd9a	ENSG00000010278 CD9	many to one	ENSDARG00000005842 cd9a; ENSDARG00000016691 cd9b	ENSDARG00000005842	cd9a	CD9_molecule_a	322455	ZDB-GENE-030131-1175
ENSDARG00000016691	cd9b	ENSG00000010278 CD9	many to one	ENSDARG00000005842 cd9a; ENSDARG00000016691 cd9b	ENSDARG00000016691	cd9b	CD9_molecule_b	406737	ZDB-GENE-040426-2768
ENSDARG00000005139	hhatlb	ENSG00000010282 HHATL	many to one	ENSDARG00000005139 hhatlb; ENSDARG00000039051 hhatla	ENSDARG00000005139	hhatlb	hedgehog_acyltransferase_like,_b	792224	ZDB-GENE-050506-130
ENSDARG00000039051	hhatla	ENSG00000010282 HHATL	many to one	ENSDARG00000005139 hhatlb; ENSDARG00000039051 hhatla	ENSDARG00000039051	hhatla	hedgehog_acyltransferase_like,_a	393861	ZDB-GENE-040426-1865
ENSDARG00000005058	ncapd2	ENSG00000010292 NCAPD2	one to one	NA	ENSDARG00000005058	ncapd2	non-SMC_condensin_I_complex,_subunit_D2	552978	ZDB-GENE-050506-59
ENSDARG00000062108	iffo1b	ENSG00000010295 IFFO1	many to one	ENSDARG00000062108 iffo1b; ENSDARG00000062976 iffo1a	ENSDARG00000062108	iffo1b	intermediate_filament_family_orphan_1b	563794	ZDB-GENE-050208-308
ENSDARG00000062976	iffo1a	ENSG00000010295 IFFO1	many to one	ENSDARG00000062108 iffo1b; ENSDARG00000062976 iffo1a	ENSDARG00000062976	iffo1a	intermediate_filament_family_orphan_1a	561664	ZDB-GENE-060503-418
ENSDARG00000025478	gipr	ENSG00000010310 GIPR	one to one	NA	ENSDARG00000025478	gipr	gastric_inhibitory_polypeptide_receptor	101885360	ZDB-GENE-050516-4
ENSDARG00000043077	nisch	ENSG00000010322 NISCH	one to one	NA	ENSDARG00000043077	nisch	nischarin	553087	ZDB-GENE-050208-570
ENSDARG00000076484	stab1	ENSG00000010327 STAB1	one to one	NA	ENSDARG00000076484	stab1	stabilin_1	570626	ZDB-GENE-050208-554
ENSDARG00000079730	fuz	ENSG00000010361 FUZ	one to one	NA	ENSDARG00000079730	CU693445.1	?	797090	?
ENSDARG00000071699	ids	ENSG00000010404 IDS	one to one	NA	ENSDARG00000071699	ids	iduronate_2-sulfatase	559959	ZDB-GENE-061215-37
ENSDARG00000070668	cd4-1	ENSG00000010610 CD4	one to one	NA	ENSDARG00000070668	cd4-1	CD4-1_molecule	799982	ZDB-GENE-100922-280
ENSDARG00000006174	lrrc23	ENSG00000010626 LRRC23	one to one	NA	ENSDARG00000006174	lrrc23	leucine_rich_repeat_containing_23	450033	ZDB-GENE-041010-153
ENSDARG00000004433	btk	ENSG00000010671 BTK	one to one	NA	ENSDARG00000004433	btk	Bruton_agammaglobulinemia_tyrosine_kinase	568653	ZDB-GENE-070531-1
ENSDARG00000104311	scmh1	ENSG00000010803 SCMH1	one to one	NA	ENSDARG00000104311	scmh1	Scm_polycomb_group_protein_homolog_1	100037329	ZDB-GENE-070410-82
ENSDARG00000011370	fyna	ENSG00000010810 FYN	many to one	ENSDARG00000011370 fyna; ENSDARG00000025319 fynb	ENSDARG00000011370	fyna	FYN_proto-oncogene,_Src_family_tyrosine_kinase_a	373872	ZDB-GENE-030903-5
ENSDARG00000025319	fynb	ENSG00000010810 FYN	many to one	ENSDARG00000011370 fyna; ENSDARG00000025319 fynb	ENSDARG00000025319	fynb	FYN_proto-oncogene,_Src_family_tyrosine_kinase_b	574422	ZDB-GENE-050706-89
ENSDARG00000018773	hivep2b	ENSG00000010818 HIVEP2	many to one	ENSDARG00000018773 hivep2b; ENSDARG00000039987 hivep2a	ENSDARG00000018773	hivep2b	human_immunodeficiency_virus_type_I_enhancer_binding_protein_2b	?	ZDB-GENE-130530-562
ENSDARG00000039987	hivep2a	ENSG00000010818 HIVEP2	many to one	ENSDARG00000018773 hivep2b; ENSDARG00000039987 hivep2a	ENSDARG00000039987	hivep2a	human_immunodeficiency_virus_type_I_enhancer_binding_protein_2a	562048	ZDB-GENE-041014-354
ENSDARG00000102365	eloa	ENSG00000011007 ELOA	one to one	NA	ENSDARG00000102365	eloa	elongin_A	?	ZDB-GENE-040426-2810
ENSDARG00000053656	lypla2	ENSG00000011009 LYPLA2	one to one	NA	ENSDARG00000053656	lypla2	lysophospholipase_II	393722	ZDB-GENE-040426-1715
ENSDARG00000032577	clcn6	ENSG00000011021 CLCN6	one to one	NA	ENSDARG00000032577	clcn6	chloride_channel_6	568122	ZDB-GENE-030131-2056
ENSDARG00000025299	tspan9a	ENSG00000011105 TSPAN9	many to one	ENSDARG00000025299 tspan9a; ENSDARG00000045706 tspan9b	ENSDARG00000025299	tspan9a	tetraspanin_9a	555341	ZDB-GENE-060503-632
ENSDARG00000045706	tspan9b	ENSG00000011105 TSPAN9	many to one	ENSDARG00000025299 tspan9a; ENSDARG00000045706 tspan9b	ENSDARG00000045706	tspan9b	tetraspanin_9b	431733	ZDB-GENE-040704-25
ENSDARG00000003069	btbd7	ENSG00000011114 BTBD7	one to one	NA	ENSDARG00000003069	btbd7	BTB_(POZ)_domain_containing_7	568372	ZDB-GENE-030131-4477
ENSDARG00000059657	mks1	ENSG00000011143 MKS1	one to one	NA	ENSDARG00000059657	mks1	Meckel_syndrome,_type_1	556706	ZDB-GENE-030131-3813
ENSDARG00000100388	abhd5b	ENSG00000011198 ABHD5	one to one	NA	ENSDARG00000100388	abhd5b	abhydrolase_domain_containing_5b	?	ZDB-GENE-110411-277
ENSDARG00000004932	anos1b	ENSG00000011201 ANOS1	many to one	ENSDARG00000004932 anos1b; ENSDARG00000012896 anos1a	ENSDARG00000004932	anos1b	anosmin_1b	30652	ZDB-GENE-000201-13
ENSDARG00000012896	anos1a	ENSG00000011201 ANOS1	many to one	ENSDARG00000004932 anos1b; ENSDARG00000012896 anos1a	ENSDARG00000012896	anos1a	anosmin_1a	30630	ZDB-GENE-000201-9
ENSDARG00000099635	akap8l	ENSG00000011243 AKAP8L	one to one	NA	ENSDARG00000099635	akap8l	A_kinase_(PRKA)_anchor_protein_8-like	406500	ZDB-GENE-040426-2303
ENSDARG00000060868	mbtd1	ENSG00000011258 MBTD1	one to one	NA	ENSDARG00000060868	mbtd1	mbt_domain_containing_1	?	ZDB-GENE-060810-138
ENSDARG00000102618	utp18	ENSG00000011260 UTP18	one to one	NA	ENSDARG00000102618	utp18	UTP18_small_subunit_(SSU)_processome_component	?	ZDB-GENE-060929-668
ENSDARG00000087893	rnf216	ENSG00000011275 RNF216	one to one	NA	ENSDARG00000087893	rnf216	ring_finger_protein_216	559441	ZDB-GENE-081104-199
ENSDARG00000074435	ttc19	ENSG00000011295 TTC19	one to one	NA	ENSDARG00000074435	ttc19	tetratricopeptide_repeat_domain_19	564788	ZDB-GENE-070912-490
ENSDARG00000019362	ptbp1a	ENSG00000011304 PTBP1	many to one	ENSDARG00000019362 ptbp1a; ENSDARG00000031907 ptbp1b	ENSDARG00000019362	ptbp1a	polypyrimidine_tract_binding_protein_1a	323490	ZDB-GENE-050522-492
ENSDARG00000031907	ptbp1b	ENSG00000011304 PTBP1	many to one	ENSDARG00000019362 ptbp1a; ENSDARG00000031907 ptbp1b	ENSDARG00000031907	ptbp1b	polypyrimidine_tract_binding_protein_1b	321220	ZDB-GENE-030131-9796
ENSDARG00000099927	dpf1	ENSG00000011332 DPF1	one to one	NA	ENSDARG00000099927	dpf1	D4,_zinc_and_double_PHD_fingers_family_1	566219	ZDB-GENE-050913-31
ENSDARG00000063568	syt7a	ENSG00000011347 SYT7	many to one	ENSDARG00000063568 syt7a; ENSDARG00000078060 syt7b	ENSDARG00000063568	syt7a	synaptotagmin_VIIa	?	ZDB-GENE-090601-5
ENSDARG00000078060	syt7b	ENSG00000011347 SYT7	many to one	ENSDARG00000063568 syt7a; ENSDARG00000078060 syt7b	ENSDARG00000078060	syt7b	synaptotagmin_VIIb	100334336	ZDB-GENE-090601-6
ENSDARG00000075337	lars2	ENSG00000011376 LARS2	one to one	NA	ENSDARG00000075337	lars2	leucyl-tRNA_synthetase_2,_mitochondrial	?	ZDB-GENE-070928-3
ENSDARG00000060841	pik3c2a	ENSG00000011405 PIK3C2A	one to one	NA	ENSDARG00000060841	pik3c2a	phosphatidylinositol-4-phosphate_3-kinase,_catalytic_subunit_type_2_alpha	571356	ZDB-GENE-030328-39
ENSDARG00000060917	anln	ENSG00000011426 ANLN	one to one	NA	ENSDARG00000060917	anln	anillin,_actin_binding_protein	562517	ZDB-GENE-030131-4486
ENSDARG00000098967	rabgap1	ENSG00000011454 RABGAP1	one to one	NA	ENSDARG00000098967	rabgap1	RAB_GTPase_activating_protein_1	?	ZDB-GENE-170622-1
ENSDARG00000012066	dcn	ENSG00000011465 DCN	one to one	NA	ENSDARG00000012066	dcn	decorin	64698	ZDB-GENE-010102-1
ENSDARG00000061691	qpctla	ENSG00000011478 QPCTL	many to one	ENSDARG00000061691 qpctla; ENSDARG00000062293 qpctlb	ENSDARG00000061691	qpctla	glutaminyl-peptide_cyclotransferase-like_a	561142	ZDB-GENE-030131-1441
ENSDARG00000062293	qpctlb	ENSG00000011478 QPCTL	many to one	ENSDARG00000061691 qpctla; ENSDARG00000062293 qpctlb	ENSDARG00000062293	qpctlb	glutaminyl-peptide_cyclotransferase-like_b	564655	ZDB-GENE-091118-40
ENSDARG00000034313	ppp5c	ENSG00000011485 PPP5C	one to one	NA	ENSDARG00000034313	ppp5c	protein_phosphatase_5,_catalytic_subunit	541536	ZDB-GENE-050327-75
ENSDARG00000039411	cep68	ENSG00000011523 CEP68	one to one	NA	ENSDARG00000039411	cep68	centrosomal_protein_68	541505	ZDB-GENE-030616-565
ENSDARG00000071357	map4k3b	ENSG00000011566 MAP4K3	many to one	ENSDARG00000071357 map4k3b; ENSDARG00000087742 map4k3a	ENSDARG00000071357	map4k3b	mitogen-activated_protein_kinase_kinase_kinase_kinase_3b	100005183	ZDB-GENE-090428-1
ENSDARG00000087742	map4k3a	ENSG00000011566 MAP4K3	many to one	ENSDARG00000071357 map4k3b; ENSDARG00000087742 map4k3a	ENSDARG00000087742	map4k3a	mitogen-activated_protein_kinase_kinase_kinase_kinase_3a	558281	ZDB-GENE-130329-1
ENSDARG00000073726	zbtb32	ENSG00000011590 ZBTB32	one to one	NA	ENSDARG00000073726	zbtb32	zinc_finger_and_BTB_domain_containing_32	?	ZDB-GENE-131121-166
ENSDARG00000094894	tyrobp	ENSG00000011600 TYROBP	one to one	NA	ENSDARG00000094894	tyrobp	TYRO_protein_tyrosine_kinase_binding_protein	100101461	ZDB-GENE-061130-2
ENSDARG00000090883	gabra3	ENSG00000011677 GABRA3	one to one	NA	ENSDARG00000090883	gabra3	gamma-aminobutyric_acid_(GABA)_A_receptor,_alpha_3	?	ZDB-GENE-091204-365
ENSDARG00000031680	ercc1	ENSG00000012061 ERCC1	one to one	NA	ENSDARG00000031680	ercc1	excision_repair_cross-complementation_group_1	100001425	ZDB-GENE-040426-2606
ENSDARG00000011672	sema3b	ENSG00000012171 SEMA3B	one to one	NA	ENSDARG00000011672	sema3b	sema_domain,_immunoglobulin_domain_(Ig),_short_basic_domain,_secreted,_(semaphorin)_3B	567064	ZDB-GENE-081105-78
ENSDARG00000057577	mbtps2	ENSG00000012174 MBTPS2	one to one	NA	ENSDARG00000057577	mbtps2	membrane-bound_transcription_factor_peptidase,_site_2	?	ZDB-GENE-030131-6598
ENSDARG00000073996	prickle3	ENSG00000012211 PRICKLE3	one to one	NA	ENSDARG00000073996	prickle3	prickle_homolog_3	?	ZDB-GENE-081105-86
ENSDARG00000026811	extl3	ENSG00000012232 EXTL3	one to one	NA	ENSDARG00000026811	extl3	exostosin-like_glycosyltransferase_3	493783	ZDB-GENE-041124-2
ENSDARG00000057741	nr1h4	ENSG00000012504 NR1H4	one to one	NA	ENSDARG00000057741	nr1h4	nuclear_receptor_subfamily_1,_group_H,_member_4	436847	ZDB-GENE-040718-313
ENSDARG00000004979	elovl5	ENSG00000012660 ELOVL5	one to one	NA	ENSDARG00000004979	elovl5	ELOVL_fatty_acid_elongase_5	393425	ZDB-GENE-040407-2
ENSDARG00000043085	alox5b.1	ENSG00000012779 ALOX5	many to one	ENSDARG00000043085 alox5b.1; ENSDARG00000043089 alox5b.2; ENSDARG00000057273 alox5a; ENSDARG00000069966 alox5b.3	ENSDARG00000043085	alox5b.1	arachidonate_5-lipoxygenase_b,_tandem_duplicate_1	?	ZDB-GENE-131219-3
ENSDARG00000043089	alox5b.2	ENSG00000012779 ALOX5	many to one	ENSDARG00000043085 alox5b.1; ENSDARG00000043089 alox5b.2; ENSDARG00000057273 alox5a; ENSDARG00000069966 alox5b.3	ENSDARG00000043089	alox5b.2	arachidonate_5-lipoxygenase_b,_tandem_duplicate_2	724056	ZDB-GENE-060623-19
ENSDARG00000057273	alox5a	ENSG00000012779 ALOX5	many to one	ENSDARG00000043085 alox5b.1; ENSDARG00000043089 alox5b.2; ENSDARG00000057273 alox5a; ENSDARG00000069966 alox5b.3	ENSDARG00000057273	alox5a	arachidonate_5-lipoxygenase_a	567204	ZDB-GENE-090311-47
ENSDARG00000069966	alox5b.3	ENSG00000012779 ALOX5	many to one	ENSDARG00000043085 alox5b.1; ENSDARG00000043089 alox5b.2; ENSDARG00000057273 alox5a; ENSDARG00000069966 alox5b.3	ENSDARG00000069966	alox5b.3	arachidonate_5-lipoxygenase_b,_tandem_duplicate_3	553602	ZDB-GENE-050522-330
ENSDARG00000016391	calcoco1b	ENSG00000012822 CALCOCO1	many to one	ENSDARG00000016391 calcoco1b; ENSDARG00000036695 calcoco1a	ENSDARG00000016391	calcoco1b	calcium_binding_and_coiled-coil_domain_1b	386968	ZDB-GENE-031118-126
ENSDARG00000036695	calcoco1a	ENSG00000012822 CALCOCO1	many to one	ENSDARG00000016391 calcoco1b; ENSDARG00000036695 calcoco1a	ENSDARG00000036695	calcoco1a	calcium_binding_and_coiled-coil_domain_1a	334971	ZDB-GENE-030131-6911
ENSDARG00000005536	ubr7	ENSG00000012963 UBR7	one to one	NA	ENSDARG00000005536	ubr7	ubiquitin_protein_ligase_E3_component_n-recognin_7	322815	ZDB-GENE-030131-1535
ENSDARG00000039125	map4k5	ENSG00000012983 MAP4K5	one to one	NA	ENSDARG00000039125	map4k5	mitogen-activated_protein_kinase_kinase_kinase_kinase_5	334565	ZDB-GENE-030131-6497
ENSDARG00000007869	ehd3	ENSG00000013016 EHD3	one to one	NA	ENSDARG00000007869	ehd3	EH-domain_containing_3	562949	ZDB-GENE-041014-352
ENSDARG00000027099	psmc4	ENSG00000013275 PSMC4	one to one	NA	ENSDARG00000027099	psmc4	proteasome_26S_subunit,_ATPase_4	326884	ZDB-GENE-030131-5083
ENSDARG00000079463	man2b2	ENSG00000013288 MAN2B2	one to one	NA	ENSDARG00000079463	man2b2	mannosidase,_alpha,_class_2B,_member_2	100003570	ZDB-GENE-140106-166
ENSDARG00000010816	slc7a14a	ENSG00000013293 SLC7A14	many to one	ENSDARG00000010816 slc7a14a; ENSDARG00000079231 slc7a14b	ENSDARG00000010816	slc7a14a	solute_carrier_family_7,_member_14a	566270	ZDB-GENE-070912-112
ENSDARG00000079231	slc7a14b	ENSG00000013293 SLC7A14	many to one	ENSDARG00000010816 slc7a14a; ENSDARG00000079231 slc7a14b	ENSDARG00000079231	slc7a14b	solute_carrier_family_7,_member_14b	556696	ZDB-GENE-091113-47
ENSDARG00000020031	cldn11a	ENSG00000013297 CLDN11	many to one	ENSDARG00000020031 cldn11a; ENSDARG00000030723 cldn11b	ENSDARG00000020031	cldn11a	claudin_11a	436897	ZDB-GENE-040718-369
ENSDARG00000030723	cldn11b	ENSG00000013297 CLDN11	many to one	ENSDARG00000020031 cldn11a; ENSDARG00000030723 cldn11b	ENSDARG00000030723	cldn11b	claudin_11b	81592	ZDB-GENE-010328-13
ENSDARG00000007449	slc25a39	ENSG00000013306 SLC25A39	one to one	NA	ENSDARG00000007449	slc25a39	solute_carrier_family_25,_member_39	393458	ZDB-GENE-040426-1250
ENSDARG00000021242	mvp	ENSG00000013364 MVP	one to one	NA	ENSDARG00000021242	mvp	major_vault_protein	373081	ZDB-GENE-030826-33
ENSDARG00000061417	nub1	ENSG00000013374 NUB1	one to one	NA	ENSDARG00000061417	nub1	negative_regulator_of_ubiquitin-like_proteins_1	?	ZDB-GENE-080212-11
ENSDARG00000024654	pgm3	ENSG00000013375 PGM3	one to one	NA	ENSDARG00000024654	pgm3	phosphoglucomutase_3	474321	ZDB-GENE-041024-13
ENSDARG00000062915	polr3b	ENSG00000013503 POLR3B	one to one	NA	ENSDARG00000062915	polr3b	polymerase_(RNA)_III_(DNA_directed)_polypeptide_B	562329	ZDB-GENE-030131-2887
ENSDARG00000077567	angel1	ENSG00000013523 ANGEL1	one to one	NA	ENSDARG00000077567	angel1	angel_homolog_1_(Drosophila)	569547	ZDB-GENE-111020-12
ENSDARG00000043905	rnf14	ENSG00000013561 RNF14	one to one	NA	ENSDARG00000043905	rnf14	ring_finger_protein_14	415177	ZDB-GENE-040625-65
ENSDARG00000005464	dnase1l1	ENSG00000013563 DNASE1L1	one to one	NA	ENSDARG00000005464	dnase1l1	deoxyribonuclease_I-like_1	792196	ZDB-GENE-040426-2170
ENSDARG00000011072	ddx11	ENSG00000013573 DDX11	one to one	NA	ENSDARG00000011072	ddx11	DEAD/H_(Asp-Glu-Ala-Asp/His)_box_helicase_11	492353	ZDB-GENE-041114-191
ENSDARG00000005454	tacc3	ENSG00000013810 TACC3	one to one	NA	ENSDARG00000005454	tacc3	transforming,_acidic_coiled-coil_containing_protein_3	321283	ZDB-GENE-050522-327
ENSDARG00000007496	ufl1	ENSG00000014123 UFL1	one to one	NA	ENSDARG00000007496	ufl1	UFM1-specific_ligase_1	393578	ZDB-GENE-040426-1163
ENSDARG00000015070	pola2	ENSG00000014138 POLA2	one to one	NA	ENSDARG00000015070	pola2	polymerase_(DNA_directed),_alpha_2	322059	ZDB-GENE-030131-778
ENSDARG00000090751	zc3h3	ENSG00000014164 ZC3H3	one to one	NA	ENSDARG00000090751	zc3h3	zinc_finger_CCCH-type_containing_3	561182	ZDB-GENE-030131-9399
ENSDARG00000052702	capn1a	ENSG00000014216 CAPN1	many to one	ENSDARG00000052702 capn1a; ENSDARG00000052748 capn1b	ENSDARG00000052702	capn1a	calpain_1,_(mu/I)_large_subunit_a	393417	ZDB-GENE-040426-1263
ENSDARG00000052748	capn1b	ENSG00000014216 CAPN1	many to one	ENSDARG00000052702 capn1a; ENSDARG00000052748 capn1b	ENSDARG00000052748	capn1b	calpain_1,_(mu/I)_large_subunit_b	565106	ZDB-GENE-060503-491
ENSDARG00000017772	mdh1aa	ENSG00000014641 MDH1	many to one	ENSDARG00000017772 mdh1aa; ENSDARG00000103849 mdh1ab	ENSDARG00000017772	mdh1aa	malate_dehydrogenase_1Aa,_NAD_(soluble)	399662	ZDB-GENE-040204-1
ENSDARG00000103849	mdh1ab	ENSG00000014641 MDH1	many to one	ENSDARG00000017772 mdh1aa; ENSDARG00000103849 mdh1ab	ENSDARG00000103849	mdh1ab	malate_dehydrogenase_1Ab,_NAD_(soluble)	335715	ZDB-GENE-030131-7655
ENSDARG00000057272	slc30a9	ENSG00000014824 SLC30A9	one to one	NA	ENSDARG00000057272	slc30a9	solute_carrier_family_30_(zinc_transporter),_member_9	497184	ZDB-GENE-040724-254
ENSDARG00000069755	mtmr11	ENSG00000014914 MTMR11	one to one	NA	ENSDARG00000069755	mtmr11	myotubularin_related_protein_11	101882209	ZDB-GENE-130530-726
ENSDARG00000075933	cox15	ENSG00000014919 COX15	one to one	NA	ENSDARG00000075933	cox15	cytochrome_c_oxidase_assembly_homolog_15_(yeast)	394181	ZDB-GENE-040426-955
ENSDARG00000053713	ccdc88c	ENSG00000015133 CCDC88C	one to one	NA	ENSDARG00000053713	ccdc88c	coiled-coil_domain_containing_88C	553231	ZDB-GENE-100419-3
ENSDARG00000015966	yaf2	ENSG00000015153 YAF2	one to one	NA	ENSDARG00000015966	yaf2	YY1_associated_factor_2	692296	ZDB-GENE-041210-115
ENSDARG00000057249	zmynd11	ENSG00000015171 ZMYND11	one to one	NA	ENSDARG00000057249	zmynd11	zinc_finger,_MYND-type_containing_11	553781	ZDB-GENE-050522-301
ENSDARG00000015149	wasa	ENSG00000015285 WAS	many to one	ENSDARG00000015149 wasa; ENSDARG00000026350 wasb	ENSDARG00000015149	wasa	Wiskott-Aldrich_syndrome_(eczema-thrombocytopenia)_a	571256	ZDB-GENE-081104-419
ENSDARG00000026350	wasb	ENSG00000015285 WAS	many to one	ENSDARG00000015149 wasa; ENSDARG00000026350 wasb	ENSDARG00000026350	wasb	Wiskott-Aldrich_syndrome_(eczema-thrombocytopenia)_b	335158	ZDB-GENE-030131-7098
ENSDARG00000068181	dpep1	ENSG00000015413 DPEP1	one to one	NA	ENSDARG00000068181	dpep1	dipeptidase_1	768195	ZDB-GENE-061013-388
ENSDARG00000069290	bida	ENSG00000015475 BID	one to one	NA	ENSDARG00000069290	bida	BH3_interacting_domain_death_agonist	559425	ZDB-GENE-050419-35
ENSDARG00000059557	xylt2	ENSG00000015532 XYLT2	one to one	NA	ENSDARG00000059557	xylt2	xylosyltransferase_II	563446	ZDB-GENE-081022-125
ENSDARG00000030106	stmn4	ENSG00000015592 STMN4	one to one	NA	ENSDARG00000030106	stmn4	stathmin-like_4	406710	ZDB-GENE-040426-2732
ENSDARG00000098361	nudcd3	ENSG00000015676 NUDCD3	one to one	NA	ENSDARG00000098361	nudcd3	NudC_domain_containing_3	406472	ZDB-GENE-040426-2255
ENSDARG00000004023	isl1	ENSG00000016082 ISL1	one to one	NA	ENSDARG00000004023	isl1	ISL_LIM_homeobox_1	30147	ZDB-GENE-980526-112
ENSDARG00000100304	chdh	ENSG00000016391 CHDH	one to one	NA	ENSDARG00000100304	chdh	choline_dehydrogenase	100331020	ZDB-GENE-120111-1
ENSDARG00000032571	il20ra	ENSG00000016402 IL20RA	one to one	NA	ENSDARG00000032571	il20ra	interleukin_20_receptor,_alpha	556728	ZDB-GENE-040724-249
ENSDARG00000040157	glt8d1	ENSG00000016864 GLT8D1	one to one	NA	ENSDARG00000040157	glt8d1	glycosyltransferase_8_domain_containing_1	?	ZDB-GENE-041114-23
ENSDARG00000060197	atp2c1	ENSG00000017260 ATP2C1	one to one	NA	ENSDARG00000060197	atp2c1	ATPase_secretory_pathway_Ca2+_transporting_1	559574	ZDB-GENE-060503-615
ENSDARG00000094132	igf1	ENSG00000017427 IGF1	one to one	NA	ENSDARG00000094132	igf1	insulin-like_growth_factor_1	114433	ZDB-GENE-010607-2
ENSDARG00000009901	slc38a5a	ENSG00000017483 SLC38A5	many to one	ENSDARG00000009901 slc38a5a; ENSDARG00000014587 slc38a5b	ENSDARG00000009901	slc38a5a	solute_carrier_family_38,_member_5a	?	ZDB-GENE-081105-92
ENSDARG00000014587	slc38a5b	ENSG00000017483 SLC38A5	many to one	ENSDARG00000009901 slc38a5a; ENSDARG00000014587 slc38a5b	ENSDARG00000014587	slc38a5b	solute_carrier_family_38,_member_5b	436921	ZDB-GENE-040718-395
ENSDARG00000078653	ralbp1	ENSG00000017797 RALBP1	one to one	NA	ENSDARG00000078653	ralbp1	ralA_binding_protein_1	404612	ZDB-GENE-040426-2098
ENSDARG00000029692	rufy3	ENSG00000018189 RUFY3	one to one	NA	ENSDARG00000029692	rufy3	RUN_and_FYVE_domain_containing_3	541522	ZDB-GENE-050327-58
ENSDARG00000045685	cntn1b	ENSG00000018236 CNTN1	many to one	ENSDARG00000045685 cntn1b; ENSDARG00000087843 cntn1a	ENSDARG00000045685	cntn1b	contactin_1b	541474	ZDB-GENE-041210-236
ENSDARG00000087843	cntn1a	ENSG00000018236 CNTN1	many to one	ENSDARG00000045685 cntn1b; ENSDARG00000087843 cntn1a	ENSDARG00000087843	cntn1a	contactin_1a	?	ZDB-GENE-030427-1
ENSDARG00000067719	wwtr1	ENSG00000018408 WWTR1	one to one	NA	ENSDARG00000067719	wwtr1	WW_domain_containing_transcription_regulator_1	568008	ZDB-GENE-051101-1
ENSDARG00000042821	agps	ENSG00000018510 AGPS	one to one	NA	ENSDARG00000042821	agps	alkylglycerone_phosphate_synthase	386801	ZDB-GENE-031118-14
ENSDARG00000067981	zgc:103697	ENSG00000018610 CXorf56	one to one	NA	ENSDARG00000067981	zgc:103697	zgc:103697	?	ZDB-GENE-040912-104
ENSDARG00000010472	atp1a2a	ENSG00000018625 ATP1A2	one to one	NA	ENSDARG00000010472	atp1a2a	ATPase_Na+/K+_transporting_subunit_alpha_2	64609	ZDB-GENE-001212-6
ENSDARG00000007918	ttc27	ENSG00000018699 TTC27	one to one	NA	ENSDARG00000007918	ttc27	tetratricopeptide_repeat_domain_27	317640	ZDB-GENE-030102-1
ENSDARG00000061093	phldb1a	ENSG00000019144 PHLDB1	many to one	ENSDARG00000061093 phldb1a; ENSDARG00000079378 phldb1b	ENSDARG00000061093	phldb1a	pleckstrin_homology-like_domain,_family_B,_member_1a	566287	ZDB-GENE-060526-272
ENSDARG00000079378	phldb1b	ENSG00000019144 PHLDB1	many to one	ENSDARG00000061093 phldb1a; ENSDARG00000079378 phldb1b	ENSDARG00000079378	phldb1b	pleckstrin_homology-like_domain,_family_B,_member_1b	570275	ZDB-GENE-121114-8
ENSDARG00000059294	marco	ENSG00000019169 MARCO	one to one	NA	ENSDARG00000059294	marco	macrophage_receptor_with_collagenous_structure	571584	ZDB-GENE-120514-2
ENSDARG00000103277	cyp24a1	ENSG00000019186 CYP24A1	one to one	NA	ENSDARG00000103277	cyp24a1	cytochrome_P450,_family_24,_subfamily_A,_polypeptide_1	100004700	ZDB-GENE-060825-1
ENSDARG00000074468	prdm11	ENSG00000019485 PRDM11	one to one	NA	ENSDARG00000074468	prdm11	PR_domain_containing_11	565473	ZDB-GENE-061221-1
ENSDARG00000012306	syt13	ENSG00000019505 SYT13	one to one	NA	ENSDARG00000012306	syt13	synaptotagmin_XIII	?	ZDB-GENE-050417-135
ENSDARG00000040046	snai2	ENSG00000019549 SNAI2	one to one	NA	ENSDARG00000040046	snai2	snail_family_zinc_finger_2	494038	ZDB-GENE-030326-6
ENSDARG00000009087	cd74a	ENSG00000019582 CD74	many to one	ENSDARG00000009087 cd74a; ENSDARG00000036628 cd74b	ENSDARG00000009087	cd74a	CD74_molecule,_major_histocompatibility_complex,_class_II_invariant_chain_a	58113	ZDB-GENE-000901-1
ENSDARG00000036628	cd74b	ENSG00000019582 CD74	many to one	ENSDARG00000009087 cd74a; ENSDARG00000036628 cd74b	ENSDARG00000036628	cd74b	CD74_molecule,_major_histocompatibility_complex,_class_II_invariant_chain_b	30645	ZDB-GENE-990910-10
ENSDARG00000045544	hgfa	ENSG00000019991 HGF	many to one	ENSDARG00000045544 hgfa; ENSDARG00000079076 hgfb	ENSDARG00000045544	hgfa	hepatocyte_growth_factor_a	493781	ZDB-GENE-041014-2
ENSDARG00000079076	hgfb	ENSG00000019991 HGF	many to one	ENSDARG00000045544 hgfa; ENSDARG00000079076 hgfb	ENSDARG00000079076	hgfb	hepatocyte_growth_factor_b	?	ZDB-GENE-041014-3
ENSDARG00000060257	zranb1a	ENSG00000019995 ZRANB1	many to one	ENSDARG00000060257 zranb1a; ENSDARG00000063190 zranb1b	ENSDARG00000060257	zranb1a	zinc_finger,_RAN-binding_domain_containing_1a	?	ZDB-GENE-100212-3
ENSDARG00000063190	zranb1b	ENSG00000019995 ZRANB1	many to one	ENSDARG00000060257 zranb1a; ENSDARG00000063190 zranb1b	ENSDARG00000063190	zranb1b	zinc_finger,_RAN-binding_domain_containing_1b	777720	ZDB-GENE-061110-94
ENSDARG00000098544	ncdn	ENSG00000020129 NCDN	one to one	NA	ENSDARG00000098544	ncdn	neurochondrin	571005	ZDB-GENE-061220-6
ENSDARG00000076994	adgra2	ENSG00000020181 ADGRA2	one to one	NA	ENSDARG00000076994	adgra2	adhesion_G_protein-coupled_receptor_A2	?	ZDB-GENE-081104-363
ENSDARG00000061147	zfp64	ENSG00000020256 ZFP64	one to one	NA	ENSDARG00000061147	zfp64	zinc_finger_protein_64_homolog_(mouse)	100003733	ZDB-GENE-031118-80
ENSDARG00000002077	mnat1	ENSG00000020426 MNAT1	one to one	NA	ENSDARG00000002077	mnat1	MNAT_CDK-activating_kinase_assembly_factor_1	450080	ZDB-GENE-041010-203
ENSDARG00000075759	samd4a	ENSG00000020577 SAMD4A	one to one	NA	ENSDARG00000075759	samd4a	sterile_alpha_motif_domain_containing_4A	100149858	ZDB-GENE-070720-7
ENSDARG00000052826	runx3	ENSG00000020633 RUNX3	one to one	NA	ENSDARG00000052826	runx3	runt-related_transcription_factor_3	58127	ZDB-GENE-000605-2
ENSDARG00000105014	mre11a	ENSG00000020922 MRE11	one to one	NA	ENSDARG00000105014	mre11a	MRE11_homolog_A,_double_strand_break_repair_nuclease	406637	ZDB-GENE-040426-2638
ENSDARG00000055416	serpinb1	ENSG00000021355 SERPINB1	one to one	NA	ENSDARG00000055416	serpinb1	serpin_peptidase_inhibitor,_clade_B_(ovalbumin),_member_1	436926	ZDB-GENE-040718-400
ENSDARG00000005894	slc7a9	ENSG00000021488 SLC7A9	one to one	NA	ENSDARG00000005894	slc7a9	solute_carrier_family_7_(amino_acid_transporter_light_chain,_bo,+_system),_member_9	567117	ZDB-GENE-080116-2
ENSDARG00000024933	spast	ENSG00000021574 SPAST	one to one	NA	ENSDARG00000024933	spast	spastin	405851	ZDB-GENE-040426-2331
ENSDARG00000043746	nrxn3a	ENSG00000021645 NRXN3	many to one	ENSDARG00000043746 nrxn3a; ENSDARG00000062693 nrxn3b	ENSDARG00000043746	nrxn3a	neurexin_3a	?	ZDB-GENE-070206-9
ENSDARG00000062693	nrxn3b	ENSG00000021645 NRXN3	many to one	ENSDARG00000043746 nrxn3a; ENSDARG00000062693 nrxn3b	ENSDARG00000062693	nrxn3b	neurexin_3b	?	ZDB-GENE-070206-10
ENSDARG00000076002	osbpl5	ENSG00000021762 OSBPL5	one to one	NA	ENSDARG00000076002	osbpl5	oxysterol_binding_protein-like_5	100006189	ZDB-GENE-030131-5872
ENSDARG00000016775	aqr	ENSG00000021776 AQR	one to one	NA	ENSDARG00000016775	aqr	aquarius_intron-binding_spliceosomal_factor	?	ZDB-GENE-040426-1189
ENSDARG00000020028	cps1	ENSG00000021826 CPS1	one to one	NA	ENSDARG00000020028	cps1	carbamoyl-phosphate_synthase_1,_mitochondrial	?	ZDB-GENE-081105-17
ENSDARG00000039517	c8b	ENSG00000021852 C8B	one to one	NA	ENSDARG00000039517	c8b	complement_component_8,_beta_polypeptide	793127	ZDB-GENE-070912-163
ENSDARG00000056653	fhl1b	ENSG00000022267 FHL1	many to one	ENSDARG00000056653 fhl1b; ENSDARG00000071498 fhl1a	ENSDARG00000056653	fhl1b	four_and_a_half_LIM_domains_1b	387528	ZDB-GENE-031219-1
ENSDARG00000071498	fhl1a	ENSG00000022267 FHL1	many to one	ENSDARG00000056653 fhl1b; ENSDARG00000071498 fhl1a	ENSDARG00000071498	fhl1a	four_and_a_half_LIM_domains_1a	399646	ZDB-GENE-040206-1
ENSDARG00000040607	rtf2	ENSG00000022277 RTF2	one to one	NA	ENSDARG00000040607	rtf2	replication_termination_factor_2_domain_containing_1	326100	ZDB-GENE-030131-4825
ENSDARG00000068989	gabra1	ENSG00000022355 GABRA1	one to one	NA	ENSDARG00000068989	gabra1	gamma-aminobutyric_acid_(GABA)_A_receptor,_alpha_1	768183	ZDB-GENE-061013-194
ENSDARG00000079687	rnf10	ENSG00000022840 RNF10	one to one	NA	ENSDARG00000079687	rnf10	ring_finger_protein_10	560444	ZDB-GENE-030131-2969
ENSDARG00000076988	znf839	ENSG00000022976 ZNF839	one to one	NA	ENSDARG00000076988	znf839	zinc_finger_protein_839	566882	ZDB-GENE-030131-4936
ENSDARG00000075721	zdhhc6	ENSG00000023041 ZDHHC6	one to one	NA	ENSDARG00000075721	zdhhc6	zinc_finger,_DHHC-type_containing_6	324468	ZDB-GENE-030131-3189
ENSDARG00000074258	gramd1bb	ENSG00000023171 GRAMD1B	many to one	ENSDARG00000074258 gramd1bb; ENSDARG00000075383 gramd1ba	ENSDARG00000074258	gramd1bb	GRAM_domain_containing_1Bb	?	ZDB-GENE-140106-106
ENSDARG00000075383	gramd1ba	ENSG00000023171 GRAMD1B	many to one	ENSDARG00000074258 gramd1bb; ENSDARG00000075383 gramd1ba	ENSDARG00000075383	gramd1ba	GRAM_domain_containing_1Ba	568698	ZDB-GENE-091118-87
ENSDARG00000086631	rnh1	ENSG00000023191 RNH1	one to one	NA	ENSDARG00000086631	rnh1	ribonuclease/angiogenin_inhibitor_1	101884653	ZDB-GENE-030131-4718
ENSDARG00000028546	ndufs1	ENSG00000023228 NDUFS1	one to one	NA	ENSDARG00000028546	ndufs1	NADH_dehydrogenase_(ubiquinone)_Fe-S_protein_1	493605	ZDB-GENE-030131-478
ENSDARG00000076559	rb1cc1	ENSG00000023287 RB1CC1	one to one	NA	ENSDARG00000076559	rb1cc1	RB1-inducible_coiled-coil_1	100332174	ZDB-GENE-130206-1
ENSDARG00000019008	erp44	ENSG00000023318 ERP44	one to one	NA	ENSDARG00000019008	erp44	endoplasmic_reticulum_protein_44	393866	ZDB-GENE-040426-1902
ENSDARG00000021059	alas1	ENSG00000023330 ALAS1	one to one	NA	ENSDARG00000021059	alas1	aminolevulinate,_delta-,_synthase_1	64608	ZDB-GENE-001229-2
ENSDARG00000075435	akap11	ENSG00000023516 AKAP11	one to one	NA	ENSDARG00000075435	akap11	A_kinase_(PRKA)_anchor_protein_11	558595	ZDB-GENE-090804-1
ENSDARG00000100944	glrx2	ENSG00000023572 GLRX2	one to one	NA	ENSDARG00000100944	glrx2	glutaredoxin_2	436677	ZDB-GENE-040718-101
ENSDARG00000003827	snapc1b	ENSG00000023608 SNAPC1	many to one	ENSDARG00000003827 snapc1b; ENSDARG00000029569 snapc1a	ENSDARG00000003827	snapc1b	small_nuclear_RNA_activating_complex,_polypeptide_1b	393224	ZDB-GENE-040426-716
ENSDARG00000029569	snapc1a	ENSG00000023608 SNAPC1	many to one	ENSDARG00000003827 snapc1b; ENSDARG00000029569 snapc1a	ENSDARG00000029569	snapc1a	small_nuclear_RNA_activating_complex,_polypeptide_1a	393233	ZDB-GENE-040426-1031
ENSDARG00000005897	dera	ENSG00000023697 DERA	one to one	NA	ENSDARG00000005897	dera	deoxyribose-phosphate_aldolase_(putative)	450077	ZDB-GENE-041010-200
ENSDARG00000014031	abcc2	ENSG00000023839 ABCC2	one to one	NA	ENSDARG00000014031	abcc2	ATP-binding_cassette,_sub-family_C_(CFTR/MRP),_member_2	393561	ZDB-GENE-040426-1523
ENSDARG00000012247	def6a	ENSG00000023892 DEF6	many to one	ENSDARG00000012247 def6a; ENSDARG00000044524 def6b	ENSDARG00000012247	def6a	differentially_expressed_in_FDCP_6a_homolog_(mouse)	394015	ZDB-GENE-040426-1246
ENSDARG00000044524	def6b	ENSG00000023892 DEF6	many to one	ENSDARG00000012247 def6a; ENSDARG00000044524 def6b	ENSDARG00000044524	def6b	differentially_expressed_in_FDCP_6b_homolog_(mouse)	?	ZDB-GENE-110408-59
ENSDARG00000061191	plekho1a	ENSG00000023902 PLEKHO1	many to one	ENSDARG00000061191 plekho1a; ENSDARG00000077499 plekho1b	ENSDARG00000061191	plekho1a	pleckstrin_homology_domain_containing,_family_O_member_1a	563283	ZDB-GENE-060503-433
ENSDARG00000077499	plekho1b	ENSG00000023902 PLEKHO1	many to one	ENSDARG00000061191 plekho1a; ENSDARG00000077499 plekho1b	ENSDARG00000077499	plekho1b	pleckstrin_homology_domain_containing,_family_O_member_1b	562940	ZDB-GENE-100609-2
ENSDARG00000018953	gclm	ENSG00000023909 GCLM	one to one	NA	ENSDARG00000018953	gclm	glutamate-cysteine_ligase,_modifier_subunit	333974	ZDB-GENE-030131-5906
ENSDARG00000070164	ubr2	ENSG00000024048 UBR2	one to one	NA	ENSDARG00000070164	ubr2	ubiquitin_protein_ligase_E3_component_n-recognin_2	559136	ZDB-GENE-081107-29
ENSDARG00000035137	ehd2a	ENSG00000024422 EHD2	many to one	ENSDARG00000035137 ehd2a; ENSDARG00000040362 ehd2b	ENSDARG00000035137	ehd2a	EH-domain_containing_2a	567055	ZDB-GENE-060531-86
ENSDARG00000040362	ehd2b	ENSG00000024422 EHD2	many to one	ENSDARG00000035137 ehd2a; ENSDARG00000040362 ehd2b	ENSDARG00000040362	ehd2b	EH-domain_containing_2b	337401	ZDB-GENE-030131-9347
ENSDARG00000018165	depdc1a	ENSG00000024526 DEPDC1	one to one	NA	ENSDARG00000018165	depdc1a	DEP_domain_containing_1a	100003959	ZDB-GENE-030131-9827
ENSDARG00000006279	rragd	ENSG00000025039 RRAGD	one to one	NA	ENSDARG00000006279	rragd	ras-related_GTP_binding_D	570568	ZDB-GENE-070620-6
ENSDARG00000053097	hsf2	ENSG00000025156 HSF2	one to one	NA	ENSDARG00000053097	hsf2	heat_shock_transcription_factor_2	140427	ZDB-GENE-011128-1
ENSDARG00000002750	phf20a	ENSG00000025293 PHF20	many to one	ENSDARG00000002750 phf20a; ENSDARG00000038737 phf20b	ENSDARG00000002750	phf20a	PHD_finger_protein_20,_a	563332	ZDB-GENE-070912-270
ENSDARG00000038737	phf20b	ENSG00000025293 PHF20	many to one	ENSDARG00000002750 phf20a; ENSDARG00000038737 phf20b	ENSDARG00000038737	phf20b	PHD_finger_protein_20,_b	445482	ZDB-GENE-040822-33
ENSDARG00000098439	nr1h3	ENSG00000025434 NR1H3	one to one	NA	ENSDARG00000098439	nr1h3	nuclear_receptor_subfamily_1,_group_H,_member_3	548341	ZDB-GENE-050410-7
ENSDARG00000099821	tymp	ENSG00000025708 TYMP	one to one	NA	ENSDARG00000099821	FQ377934.1	?	?	?
ENSDARG00000033757	ncaph2	ENSG00000025770 NCAPH2	one to one	NA	ENSDARG00000033757	ncaph2	non-SMC_condensin_II_complex,_subunit_H2	562678	ZDB-GENE-041210-172
ENSDARG00000001557	tomm34	ENSG00000025772 TOMM34	one to one	NA	ENSDARG00000001557	tomm34	translocase_of_outer_mitochondrial_membrane_34	323361	ZDB-GENE-030131-2081
ENSDARG00000017740	sec63	ENSG00000025796 SEC63	one to one	NA	ENSDARG00000017740	sec63	SEC63_homolog,_protein_translocation_regulator	?	ZDB-GENE-040718-328
ENSDARG00000044980	kpna6	ENSG00000025800 KPNA6	one to one	NA	ENSDARG00000044980	kpna6	karyopherin_alpha_6_(importin_alpha_7)	100149852	ZDB-GENE-130530-626
ENSDARG00000010008	vim	ENSG00000026025 VIM	one to one	NA	ENSDARG00000010008	vim	vimentin	140599	ZDB-GENE-011212-3
ENSDARG00000043586	fas	ENSG00000026103 FAS	one to one	NA	ENSDARG00000043586	fas	Fas_cell_surface_death_receptor	768248	ZDB-GENE-061019-2
ENSDARG00000036282	rnaset2	ENSG00000026297 RNASET2	one to one	NA	ENSDARG00000036282	rnaset2	ribonuclease_T2	791890	ZDB-GENE-030131-2513
ENSDARG00000087863	cd44a	ENSG00000026508 CD44	many to one	ENSDARG00000087863 cd44a; ENSDARG00000089892 cd44b	ENSDARG00000087863	cd44a	CD44_molecule_(Indian_blood_group)_a	797357	ZDB-GENE-110429-1
ENSDARG00000089892	cd44b	ENSG00000026508 CD44	many to one	ENSDARG00000087863 cd44a; ENSDARG00000089892 cd44b	ENSDARG00000089892	cd44b	CD44_molecule_(Indian_blood_group)_b	100330801	ZDB-GENE-110429-2
ENSDARG00000099038	kcng1	ENSG00000026559 KCNG1	one to one	NA	ENSDARG00000099038	kcng1	potassium_voltage-gated_channel,_subfamily_G,_member_1	796774	ZDB-GENE-080220-5
ENSDARG00000055344	mipep	ENSG00000027001 MIPEP	one to one	NA	ENSDARG00000055344	mipep	mitochondrial_intermediate_peptidase	100005953	ZDB-GENE-060503-662
ENSDARG00000018382	prkcha	ENSG00000027075 PRKCH	many to one	ENSDARG00000018382 prkcha; ENSDARG00000043243 prkchb	ENSDARG00000018382	prkcha	protein_kinase_C,_eta,_a	100144561	ZDB-GENE-080402-5
ENSDARG00000043243	prkchb	ENSG00000027075 PRKCH	many to one	ENSDARG00000018382 prkcha; ENSDARG00000043243 prkchb	ENSDARG00000043243	prkchb	protein_kinase_C,_eta,_b	556591	ZDB-GENE-041001-104
ENSDARG00000074488	ifngr1l	ENSG00000027697 IFNGR1	one to one	NA	ENSDARG00000074488	ifngr1	interferon_gamma_receptor_1	100329124	ZDB-GENE-071120-8
ENSDARG00000021899	b4galt7	ENSG00000027847 B4GALT7	one to one	NA	ENSDARG00000021899	b4galt7	xylosylprotein_beta_1,4-galactosyltransferase,_polypeptide_7_(galactosyltransferase_I)	445022	ZDB-GENE-040727-3
ENSDARG00000021547	vrk2	ENSG00000028116 VRK2	one to one	NA	ENSDARG00000021547	vrk2	vaccinia_related_kinase_2	394145	ZDB-GENE-040426-1046
ENSDARG00000070165	tnfrsf1b	ENSG00000028137 TNFRSF1B	one to one	NA	ENSDARG00000070165	tnfrsf1b	tumor_necrosis_factor_receptor_superfamily,_member_1B	100037357	ZDB-GENE-070410-133
ENSDARG00000075215	vezt	ENSG00000028203 VEZT	one to one	NA	ENSDARG00000075215	vezt	vezatin,_adherens_junctions_transmembrane_protein	100136856	ZDB-GENE-070705-251
ENSDARG00000017143	brd9	ENSG00000028310 BRD9	one to one	NA	ENSDARG00000017143	brd9	bromodomain_containing_9	393245	ZDB-GENE-060502-1
ENSDARG00000071031	snx1a	ENSG00000028528 SNX1	many to one	ENSDARG00000071031 snx1a; ENSDARG00000103529 snx1b	ENSDARG00000071031	snx1a	sorting_nexin_1a	337386	ZDB-GENE-060302-3
ENSDARG00000103529	snx1b	ENSG00000028528 SNX1	many to one	ENSDARG00000071031 snx1a; ENSDARG00000103529 snx1b	ENSDARG00000103529	snx1b	sorting_nexin_1b	?	ZDB-GENE-050913-82
ENSDARG00000036868	tbpl1	ENSG00000028839 TBPL1	one to one	NA	ENSDARG00000036868	tbpl1	TBP-like_1	403035	ZDB-GENE-040520-2
ENSDARG00000041381	arntl2	ENSG00000029153 ARNTL2	one to one	NA	ENSDARG00000041381	arntl2	aryl_hydrocarbon_receptor_nuclear_translocator-like_2	58099	ZDB-GENE-000509-2
ENSDARG00000070447	slc39a9	ENSG00000029364 SLC39A9	one to one	NA	ENSDARG00000070447	slc39a9	solute_carrier_family_39,_member_9	541413	ZDB-GENE-060314-3
ENSDARG00000074777	ank1b	ENSG00000029534 ANK1	one to one	NA	ENSDARG00000074777	ank1b	ankyrin_1,_erythrocytic_b	?	ZDB-GENE-091113-6
ENSDARG00000040727	tfb1m	ENSG00000029639 TFB1M	one to one	NA	ENSDARG00000040727	tfb1m	transcription_factor_B1,_mitochondrial	767802	ZDB-GENE-060929-1010
ENSDARG00000059600	rabep1	ENSG00000029725 RABEP1	one to one	NA	ENSDARG00000059600	rabep1	rabaptin,_RAB_GTPase_binding_effector_protein_1	568064	ZDB-GENE-060526-165
ENSDARG00000006408	hmgb3b	ENSG00000029993 HMGB3	many to one	ENSDARG00000006408 hmgb3b; ENSDARG00000056725 hmgb3a	ENSDARG00000006408	hmgb3b	high_mobility_group_box_3b	550466	ZDB-GENE-050417-290
ENSDARG00000056725	hmgb3a	ENSG00000029993 HMGB3	many to one	ENSDARG00000006408 hmgb3b; ENSDARG00000056725 hmgb3a	ENSDARG00000056725	hmgb3a	high_mobility_group_box_3a	561025	ZDB-GENE-050428-1
ENSDARG00000027140	nup160	ENSG00000030066 NUP160	one to one	NA	ENSDARG00000027140	nup160	nucleoporin_160	393635	ZDB-GENE-040426-1603
ENSDARG00000098764	musk	ENSG00000030304 MUSK	one to one	NA	ENSDARG00000098764	musk	muscle,_skeletal,_receptor_tyrosine_kinase	334526	ZDB-GENE-030131-6458
ENSDARG00000069111	ikzf2	ENSG00000030419 IKZF2	one to one	NA	ENSDARG00000069111	IKZF2	si:zfos-1425h8.1	100150224	ZDB-GENE-100922-169
ENSDARG00000004954	grna	ENSG00000030582 GRN	many to one	ENSDARG00000004954 grna; ENSDARG00000025081 grnb	ENSDARG00000004954	grna	granulin_a	791524	ZDB-GENE-030131-8434
ENSDARG00000025081	grnb	ENSG00000030582 GRN	many to one	ENSDARG00000004954 grna; ENSDARG00000025081 grnb	ENSDARG00000025081	grnb	granulin_b	335453	ZDB-GENE-030131-7393
ENSDARG00000076779	fam13b	ENSG00000031003 FAM13B	one to one	NA	ENSDARG00000076779	fam13b	family_with_sequence_similarity_13,_member_B	568603	ZDB-GENE-030131-4913
ENSDARG00000059472	arhgap31	ENSG00000031081 ARHGAP31	one to one	NA	ENSDARG00000059472	arhgap31	Rho_GTPase_activating_protein_31	101885883	ZDB-GENE-100922-256
ENSDARG00000008237	sars	ENSG00000031698 SARS	one to one	NA	ENSDARG00000008237	sars	seryl-tRNA_synthetase	445405	ZDB-GENE-040831-1
ENSDARG00000008727	ranbp3a	ENSG00000031823 RANBP3	many to one	ENSDARG00000008727 ranbp3a; ENSDARG00000069056 ranbp3b	ENSDARG00000008727	ranbp3a	RAN_binding_protein_3a	394115	ZDB-GENE-040426-1132
ENSDARG00000069056	ranbp3b	ENSG00000031823 RANBP3	many to one	ENSDARG00000008727 ranbp3a; ENSDARG00000069056 ranbp3b	ENSDARG00000069056	ranbp3b	RAN_binding_protein_3b	393663	ZDB-GENE-040426-1627
ENSDARG00000043873	arid4a	ENSG00000032219 ARID4A	one to one	NA	ENSDARG00000043873	arid4a	AT_rich_interactive_domain_4A_(RBP1-like)	327404	ZDB-GENE-050809-105
ENSDARG00000043417	eipr1	ENSG00000032389 EIPR1	one to one	NA	ENSDARG00000043417	eipr1	EARP_complex_and_GARP_complex_interacting_protein_1	450045	ZDB-GENE-041010-167
ENSDARG00000010773	pnpla6	ENSG00000032444 PNPLA6	one to one	NA	ENSDARG00000010773	pnpla6	patatin-like_phospholipase_domain_containing_6	560986	ZDB-GENE-050107-4
ENSDARG00000027234	ift88	ENSG00000032742 IFT88	one to one	NA	ENSDARG00000027234	ift88	intraflagellar_transport_88_homolog	321855	ZDB-GENE-030131-574
ENSDARG00000054963	alg1	ENSG00000033011 ALG1	one to one	NA	ENSDARG00000054963	alg1	ALG1,_chitobiosyldiphosphodolichol_beta-mannosyltransferase	334161	ZDB-GENE-030131-6093
ENSDARG00000034982	zcchc8	ENSG00000033030 ZCCHC8	one to one	NA	ENSDARG00000034982	zcchc8	zinc_finger,_CCHC_domain_containing_8	553372	ZDB-GENE-060526-6
ENSDARG00000059961	chpf2	ENSG00000033100 CHPF2	one to one	NA	ENSDARG00000059961	chpf2	chondroitin_polymerizing_factor_2	100000654	ZDB-GENE-030131-7797
ENSDARG00000079670	lrrc7	ENSG00000033122 LRRC7	one to one	NA	ENSDARG00000079670	lrrc7	leucine_rich_repeat_containing_7	?	ZDB-GENE-130530-876
ENSDARG00000015449	fut8a	ENSG00000033170 FUT8	many to one	ENSDARG00000015449 fut8a; ENSDARG00000088117 fut8b	ENSDARG00000015449	fut8a	fucosyltransferase_8a_(alpha_(1,6)_fucosyltransferase)	797512	ZDB-GENE-031118-20
ENSDARG00000088117	fut8b	ENSG00000033170 FUT8	many to one	ENSDARG00000015449 fut8a; ENSDARG00000088117 fut8b	ENSDARG00000088117	fut8b	fucosyltransferase_8b_(alpha_(1,6)_fucosyltransferase)	100331714	ZDB-GENE-130530-923
ENSDARG00000105120	gab2	ENSG00000033327 GAB2	one to one	NA	ENSDARG00000105120	gab2	GRB2-associated_binding_protein_2	564517	ZDB-GENE-130530-756
ENSDARG00000015174	atp6v0a1b	ENSG00000033627 ATP6V0A1	many to one	ENSDARG00000015174 atp6v0a1b; ENSDARG00000020847 atp6v0a1a	ENSDARG00000015174	atp6v0a1b	ATPase_H+_transporting_V0_subunit_a1b	553691	ZDB-GENE-050522-215
ENSDARG00000020847	atp6v0a1a	ENSG00000033627 ATP6V0A1	many to one	ENSDARG00000015174 atp6v0a1b; ENSDARG00000020847 atp6v0a1a	ENSDARG00000020847	atp6v0a1a	ATPase_H+_transporting_V0_subunit_a1a	324307	ZDB-GENE-030131-3027
ENSDARG00000036094	pias1a	ENSG00000033800 PIAS1	many to one	ENSDARG00000036094 pias1a; ENSDARG00000062445 pias1b	ENSDARG00000036094	pias1a	protein_inhibitor_of_activated_STAT,_1a	564496	ZDB-GENE-120727-5
ENSDARG00000062445	pias1b	ENSG00000033800 PIAS1	many to one	ENSDARG00000036094 pias1a; ENSDARG00000062445 pias1b	ENSDARG00000062445	pias1b	protein_inhibitor_of_activated_STAT,_1b	562982	ZDB-GENE-050419-202
ENSDARG00000073952	slc4a7	ENSG00000033867 SLC4A7	one to one	NA	ENSDARG00000073952	slc4a7	solute_carrier_family_4,_sodium_bicarbonate_cotransporter,_member_7	?	ZDB-GENE-140106-104
ENSDARG00000060639	apba2b	ENSG00000034053 APBA2	many to one	ENSDARG00000060639 apba2b; ENSDARG00000063314 apba2a	ENSDARG00000060639	apba2b	amyloid_beta_(A4)_precursor_protein-binding,_family_A,_member_2b	327160	ZDB-GENE-030131-5371
ENSDARG00000063314	apba2a	ENSG00000034053 APBA2	many to one	ENSDARG00000060639 apba2b; ENSDARG00000063314 apba2a	ENSDARG00000063314	apba2a	amyloid_beta_(A4)_precursor_protein-binding,_family_A,_member_2a	?	ZDB-GENE-121107-1
ENSDARG00000061377	efcab1	ENSG00000034239 EFCAB1	one to one	NA	ENSDARG00000061377	efcab1	EF-hand_calcium_binding_domain_1	558421	ZDB-GENE-040914-40
ENSDARG00000070132	aste1a	ENSG00000034533 ASTE1	one to one	NA	ENSDARG00000070132	aste1a	asteroid_homolog_1a	100006826	ZDB-GENE-060503-520
ENSDARG00000012040	rnf19a	ENSG00000034677 RNF19A	one to one	NA	ENSDARG00000012040	rnf19a	ring_finger_protein_19A,_RBR_E3_ubiquitin_protein_ligase	557995	ZDB-GENE-030131-9414
ENSDARG00000013973	pex3	ENSG00000034693 PEX3	one to one	NA	ENSDARG00000013973	pex3	peroxisomal_biogenesis_factor_3	393197	ZDB-GENE-040426-979
ENSDARG00000027200	gabarapl2	ENSG00000034713 GABARAPL2	one to one	NA	ENSDARG00000027200	gabarapl2	GABA(A)_receptor-associated_protein_like_2	403036	ZDB-GENE-040718-336
ENSDARG00000021789	myoc	ENSG00000034971 MYOC	one to one	NA	ENSDARG00000021789	myoc	myocilin	548602	ZDB-GENE-050425-2
ENSDARG00000074393	sh3yl1	ENSG00000035115 SH3YL1	one to one	NA	ENSDARG00000074393	sh3yl1	SH3_and_SYLF_domain_containing_1	566522	ZDB-GENE-040128-16
ENSDARG00000098401	fam136a	ENSG00000035141 FAM136A	one to one	NA	ENSDARG00000098401	fam136a	family_with_sequence_similarity_136,_member_A	?	ZDB-GENE-040426-2729
ENSDARG00000044968	vcla	ENSG00000035403 VCL	many to one	ENSDARG00000044968 vcla; ENSDARG00000098695 vclb	ENSDARG00000044968	vcla	vinculin_a	552980	ZDB-GENE-050506-61
ENSDARG00000098695	vclb	ENSG00000035403 VCL	many to one	ENSDARG00000044968 vcla; ENSDARG00000098695 vclb	ENSDARG00000098695	vcla	vinculin_a	100334859	ZDB-GENE-050506-61
ENSDARG00000061096	dapk2a	ENSG00000035664 DAPK2	many to one	ENSDARG00000061096 dapk2a; ENSDARG00000103666 dapk2b	ENSDARG00000061096	dapk2a	death-associated_protein_kinase_2a	571352	ZDB-GENE-080402-8
ENSDARG00000103666	dapk2b	ENSG00000035664 DAPK2	many to one	ENSDARG00000061096 dapk2a; ENSDARG00000103666 dapk2b	ENSDARG00000103666	dapk2b	death-associated_protein_kinase_2b	556756	ZDB-GENE-060810-178
ENSDARG00000051920	nsmaf	ENSG00000035681 NSMAF	one to one	NA	ENSDARG00000051920	nsmaf	neutral_sphingomyelinase_(N-SMase)_activation_associated_factor	550506	ZDB-GENE-050417-342
ENSDARG00000002071	adss	ENSG00000035687 ADSS	many to one	ENSDARG00000002071 adss; ENSDARG00000012399 adssl	ENSDARG00000002071	adss	adenylosuccinate_synthase	550502	ZDB-GENE-050417-337
ENSDARG00000012399	adssl	ENSG00000035687 ADSS	many to one	ENSDARG00000002071 adss; ENSDARG00000012399 adssl	ENSDARG00000012399	adssl	adenylosuccinate_synthase,_like	?	ZDB-GENE-020419-28
ENSDARG00000061226	timp2a	ENSG00000035862 TIMP2	many to one	ENSDARG00000061226 timp2a; ENSDARG00000075261 timp2b	ENSDARG00000061226	timp2a	TIMP_metallopeptidase_inhibitor_2a	359835	ZDB-GENE-030612-1
ENSDARG00000075261	timp2b	ENSG00000035862 TIMP2	many to one	ENSDARG00000061226 timp2a; ENSDARG00000075261 timp2b	ENSDARG00000075261	timp2b	TIMP_metallopeptidase_inhibitor_2b	406650	ZDB-GENE-040426-2655
ENSDARG00000054799	rfc1	ENSG00000035928 RFC1	one to one	NA	ENSDARG00000054799	rfc1	replication_factor_C_(activator_1)_1	336702;100037336	ZDB-GENE-030131-8646;ZDB-GENE-070410-99
ENSDARG00000044357	tbc1d23	ENSG00000036054 TBC1D23	one to one	NA	ENSDARG00000044357	tbc1d23	TBC1_domain_family,_member_23	798995	ZDB-GENE-040426-1253
ENSDARG00000038967	cul3a	ENSG00000036257 CUL3	many to one	ENSDARG00000038967 cul3a; ENSDARG00000100108 cul3b	ENSDARG00000038967	cul3a	cullin_3a	324655	ZDB-GENE-030131-3376
ENSDARG00000100108	cul3b	ENSG00000036257 CUL3	many to one	ENSDARG00000038967 cul3a; ENSDARG00000100108 cul3b	ENSDARG00000100108	cul3b	cullin_3b	572370	ZDB-GENE-081007-1
ENSDARG00000075433	myom2a	ENSG00000036448 MYOM2	one to one	NA	ENSDARG00000075433	myom2a	myomesin_2a	334269	ZDB-GENE-030131-6201
ENSDARG00000062147	otc	ENSG00000036473 OTC	one to one	NA	ENSDARG00000062147	otc	ornithine_carbamoyltransferase	794667	ZDB-GENE-070912-422
ENSDARG00000004262	cyp46a1.2	ENSG00000036530 CYP46A1	many to one	ENSDARG00000004262 cyp46a1.2; ENSDARG00000012137 cyp46a1.1; ENSDARG00000089177 cyp46a1.3; ENSDARG00000113820 cyp46a1.4	ENSDARG00000004262	cyp46a1.2	cytochrome_P450,_family_46,_subfamily_A,_polypeptide_1,_tandem_duplicate_2	393433	ZDB-GENE-040426-1184
ENSDARG00000012137	cyp46a1.1	ENSG00000036530 CYP46A1	many to one	ENSDARG00000004262 cyp46a1.2; ENSDARG00000012137 cyp46a1.1; ENSDARG00000089177 cyp46a1.3; ENSDARG00000113820 cyp46a1.4	ENSDARG00000012137	cyp46a1.1	cytochrome_P450,_family_46,_subfamily_A,_polypeptide_1,_tandem_duplicate_1	553543	ZDB-GENE-050522-464
ENSDARG00000089177	cyp46a1.3	ENSG00000036530 CYP46A1	many to one	ENSDARG00000004262 cyp46a1.2; ENSDARG00000012137 cyp46a1.1; ENSDARG00000089177 cyp46a1.3; ENSDARG00000113820 cyp46a1.4	ENSDARG00000089177	cyp46a1.3	cytochrome_P450,_family_46,_subfamily_A,_polypeptide_1,_tandem_duplicate_3	692332	ZDB-GENE-060519-40
ENSDARG00000113820	cyp46a1.4	ENSG00000036530 CYP46A1	many to one	ENSDARG00000004262 cyp46a1.2; ENSDARG00000012137 cyp46a1.1; ENSDARG00000089177 cyp46a1.3; ENSDARG00000113820 cyp46a1.4	ENSDARG00000113820	cyp46a1.4	cytochrome_P450,_family_46,_subfamily_A,_polypeptide_1,_tandem_duplicate_4	393451	ZDB-GENE-040426-1224
ENSDARG00000013649	casr	ENSG00000036828 CASR	one to one	NA	ENSDARG00000013649	casr	calcium-sensing_receptor	560607	ZDB-GENE-050119-8
ENSDARG00000104453	flt4	ENSG00000037280 FLT4	one to one	NA	ENSDARG00000104453	flt4	fms-related_tyrosine_kinase_4	30121	ZDB-GENE-980526-326
ENSDARG00000056665	nsun2	ENSG00000037474 NSUN2	one to one	NA	ENSDARG00000056665	nsun2	NOP2/Sun_RNA_methyltransferase_family,_member_2	325292	ZDB-GENE-030131-4017
ENSDARG00000087545	fbxo42	ENSG00000037637 FBXO42	one to one	NA	ENSDARG00000087545	fbxo42	F-box_protein_42	?	ZDB-GENE-030131-7399
ENSDARG00000075754	mri1	ENSG00000037757 MRI1	one to one	NA	ENSDARG00000075754	mri1	methylthioribose-1-phosphate_isomerase_1	100002302	ZDB-GENE-080204-109
ENSDARG00000076518	mettl1	ENSG00000037897 METTL1	one to one	NA	ENSDARG00000076518	mettl1	methyltransferase_like_1	449779	ZDB-GENE-041010-24
ENSDARG00000070346	hoxc8a	ENSG00000037965 HOXC8	one to one	NA	ENSDARG00000070346	hoxc8a	homeobox_C8a	449648	ZDB-GENE-990415-114
ENSDARG00000004889	aga	ENSG00000038002 AGA	one to one	NA	ENSDARG00000004889	aga	aspartylglucosaminidase	566517	ZDB-GENE-040426-2311
ENSDARG00000089505	bod1l1	ENSG00000038219 BOD1L1	one to one	NA	ENSDARG00000089505	bod1l1	biorientation_of_chromosomes_in_cell_division_1-like_1	?	ZDB-GENE-111028-1
ENSDARG00000012932	mat2b	ENSG00000038274 MAT2B	one to one	NA	ENSDARG00000012932	mat2b	methionine_adenosyltransferase_II,_beta	541347	ZDB-GENE-030131-786
ENSDARG00000037429	tll1	ENSG00000038295 TLL1	one to one	NA	ENSDARG00000037429	tll1	tolloid-like_1	474335	ZDB-GENE-041020-1
ENSDARG00000062266	edc4	ENSG00000038358 EDC4	one to one	NA	ENSDARG00000062266	edc4	enhancer_of_mRNA_decapping_4	565659	ZDB-GENE-030131-5032
ENSDARG00000000370	triob	ENSG00000038382 TRIO	many to one	ENSDARG00000000370 triob; ENSDARG00000019426 trioa	ENSDARG00000000370	triob	trio_Rho_guanine_nucleotide_exchange_factor_b	?	ZDB-GENE-030616-399
ENSDARG00000019426	trioa	ENSG00000038382 TRIO	many to one	ENSDARG00000000370 triob; ENSDARG00000019426 trioa	ENSDARG00000019426	trioa	trio_Rho_guanine_nucleotide_exchange_factor_a	557667	ZDB-GENE-060503-334
ENSDARG00000009401	vcanb	ENSG00000038427 VCAN	many to one	ENSDARG00000009401 vcanb; ENSDARG00000103515 vcana	ENSDARG00000009401	vcanb	versican_b	323465	ZDB-GENE-030131-2185
ENSDARG00000103515	vcana	ENSG00000038427 VCAN	many to one	ENSDARG00000009401 vcanb; ENSDARG00000103515 vcana	ENSDARG00000103515	vcana	versican_a	116993	ZDB-GENE-011023-1
ENSDARG00000038094	clec16a	ENSG00000038532 CLEC16A	one to one	NA	ENSDARG00000038094	clec16a	C-type_lectin_domain_containing_16A	?	ZDB-GENE-040426-951
ENSDARG00000102750	cdh1	ENSG00000039068 CDH1	one to one	NA	ENSDARG00000102750	cdh1	cadherin_1,_type_1,_E-cadherin_(epithelial)	114424	ZDB-GENE-010606-1;ZDB-GENE-110406-4
ENSDARG00000013457	mtrex	ENSG00000039123 MTREX	one to one	NA	ENSDARG00000013457	mtrex	Mtr4_exosome_RNA_helicase	406795	ZDB-GENE-040426-2854
ENSDARG00000087373	dnah5	ENSG00000039139 DNAH5	one to one	NA	ENSDARG00000087373	dnah5	dynein,_axonemal,_heavy_chain_5	?	ZDB-GENE-110411-177
ENSDARG00000075747	zfyve16	ENSG00000039319 ZFYVE16	one to one	NA	ENSDARG00000075747	zfyve16	zinc_finger,_FYVE_domain_containing_16	794689	ZDB-GENE-091116-62
ENSDARG00000062178	ripor1	ENSG00000039523 RIPOR1	one to one	NA	ENSDARG00000062178	ripor1	RHO_family_interacting_cell_polarization_regulator_1	566573	ZDB-GENE-050420-32
ENSDARG00000039974	rai14	ENSG00000039560 RAI14	one to one	NA	ENSDARG00000039974	rai14	retinoic_acid_induced_14	794796	ZDB-GENE-040718-235
ENSDARG00000100455	pnkp	ENSG00000039650 PNKP	one to one	NA	ENSDARG00000100455	pnkp	polynucleotide_kinase_3'-phosphatase	569462	ZDB-GENE-061013-433
ENSDARG00000079163	best2	ENSG00000039987 BEST2	one to one	NA	ENSDARG00000079163	best2	bestrophin_2	?	ZDB-GENE-090312-127
ENSDARG00000090255	phlpp2	ENSG00000040199 PHLPP2	one to one	NA	ENSDARG00000090255	phlpp2	PH_domain_and_leucine_rich_repeat_protein_phosphatase_2	100101638	ZDB-GENE-070719-3
ENSDARG00000103996	spdl1	ENSG00000040275 SPDL1	one to one	NA	ENSDARG00000103996	spdl1	spindle_apparatus_coiled-coil_protein_1	568360	ZDB-GENE-070928-7
ENSDARG00000026801	stau2	ENSG00000040341 STAU2	one to one	NA	ENSDARG00000026801	stau2	staufen_double-stranded_RNA_binding_protein_2	393899	ZDB-GENE-040426-687
ENSDARG00000043624	pqlc2	ENSG00000040487 PQLC2	one to one	NA	ENSDARG00000043624	pqlc2	PQ_loop_repeat_containing_2	503709	ZDB-GENE-050306-4
ENSDARG00000008890	ctns	ENSG00000040531 CTNS	one to one	NA	ENSDARG00000008890	ctns	cystinosin,_lysosomal_cystine_transporter	553594	ZDB-GENE-050522-352
ENSDARG00000090035	rtn4r	ENSG00000040608 RTN4R	one to one	NA	ENSDARG00000090035	rtn4r	reticulon_4_receptor	?	ZDB-GENE-040310-1
ENSDARG00000030887	phf23a	ENSG00000040633 PHF23	many to one	ENSDARG00000030887 phf23a; ENSDARG00000036305 phf23b	ENSDARG00000030887	phf23a	PHD_finger_protein_23a	541372	ZDB-GENE-050320-67
ENSDARG00000036305	phf23b	ENSG00000040633 PHF23	many to one	ENSDARG00000030887 phf23a; ENSDARG00000036305 phf23b	ENSDARG00000036305	phf23b	PHD_finger_protein_23b	100004597	ZDB-GENE-030131-5895
ENSDARG00000055843	cdh10a	ENSG00000040731 CDH10	one to one	NA	ENSDARG00000055843	cdh10a	cadherin_10,_type_2a_(T2-cadherin)	568370	ZDB-GENE-060614-1
ENSDARG00000063352	inpp4aa	ENSG00000040933 INPP4A	many to one	ENSDARG00000063352 inpp4aa; ENSDARG00000070995 inpp4ab	ENSDARG00000063352	inpp4aa	inositol_polyphosphate-4-phosphatase_type_I_Aa	664741	ZDB-GENE-060312-5
ENSDARG00000070995	inpp4ab	ENSG00000040933 INPP4A	many to one	ENSDARG00000063352 inpp4aa; ENSDARG00000070995 inpp4ab	ENSDARG00000070995	inpp4ab	inositol_polyphosphate-4-phosphatase_type_I_Ab	792527	ZDB-GENE-081104-521
ENSDARG00000087762	rab27b	ENSG00000041353 RAB27B	one to one	NA	ENSDARG00000087762	rab27b	RAB27B,_member_RAS_oncogene_family	561717	ZDB-GENE-120215-85
ENSDARG00000045928	psma4	ENSG00000041357 PSMA4	one to one	NA	ENSDARG00000045928	psma4	proteasome_subunit_alpha_4	326687	ZDB-GENE-040426-1932
ENSDARG00000078582	myo16	ENSG00000041515 MYO16	one to one	NA	ENSDARG00000078582	myo16	myosin_XVI	?	ZDB-GENE-070912-470
ENSDARG00000015352	lsg1	ENSG00000041802 LSG1	one to one	NA	ENSDARG00000015352	lsg1	large_60S_subunit_nuclear_export_GTPase_1	?	ZDB-GENE-030131-2184
ENSDARG00000003961	parp3	ENSG00000041880 PARP3	one to one	NA	ENSDARG00000003961	parp3	poly_(ADP-ribose)_polymerase_family,_member_3	335495	ZDB-GENE-030131-7435
ENSDARG00000021948	tnc	ENSG00000041982 TNC	one to one	NA	ENSDARG00000021948	tnc	tenascin_C	30037	ZDB-GENE-980526-104
ENSDARG00000041080	thap3	ENSG00000041988 THAP3	one to one	NA	ENSDARG00000041080	thap3	THAP_domain_containing,_apoptosis_associated_protein_3	?	ZDB-GENE-050327-4
ENSDARG00000020979	ripor3	ENSG00000042062 RIPOR3	one to one	NA	ENSDARG00000020979	ripor3	RIPOR_family_member_3	503535	ZDB-GENE-050220-13
ENSDARG00000073866	tdp1	ENSG00000042088 TDP1	one to one	NA	ENSDARG00000073866	tdp1	tyrosyl-DNA_phosphodiesterase_1	571485	ZDB-GENE-090909-1
ENSDARG00000077549	aifm2	ENSG00000042286 AIFM2	one to one	NA	ENSDARG00000077549	aifm2	apoptosis-inducing_factor,_mitochondrion-associated,_2	557507	ZDB-GENE-050506-76
ENSDARG00000075898	spata7	ENSG00000042317 SPATA7	one to one	NA	ENSDARG00000075898	spata7	spermatogenesis_associated_7	793830	ZDB-GENE-050419-61
ENSDARG00000006345	med17	ENSG00000042429 MED17	one to one	NA	ENSDARG00000006345	med17	mediator_complex_subunit_17	?	ZDB-GENE-040302-1
ENSDARG00000018600	retsat	ENSG00000042445 RETSAT	one to one	NA	ENSDARG00000018600	retsat	retinol_saturase_(all-trans-retinol_13,14-reductase)	325922	ZDB-GENE-050320-11
ENSDARG00000035560	capga	ENSG00000042493 CAPG	many to one	ENSDARG00000035560 capga; ENSDARG00000099672 capgb	ENSDARG00000035560	capga	capping_protein_(actin_filament),_gelsolin-like_a	565410	ZDB-GENE-060531-6
ENSDARG00000099672	capgb	ENSG00000042493 CAPG	many to one	ENSDARG00000035560 capga; ENSDARG00000099672 capgb	ENSDARG00000099672	capgb	capping_protein_(actin_filament),_gelsolin-like_b	336597	ZDB-GENE-030131-8541
ENSDARG00000026967	ap2s1	ENSG00000042753 AP2S1	one to one	NA	ENSDARG00000026967	ap2s1	adaptor-related_protein_complex_2,_sigma_1_subunit	100148085	ZDB-GENE-040426-2174
ENSDARG00000029482	ush2a	ENSG00000042781 USH2A	one to one	NA	ENSDARG00000029482	ush2a	Usher_syndrome_2A_(autosomal_recessive,_mild)	?	ZDB-GENE-060503-794
ENSDARG00000020084	tg	ENSG00000042832 TG	one to one	NA	ENSDARG00000020084	tg	thyroglobulin	567631	ZDB-GENE-030519-1
ENSDARG00000035514	adam28	ENSG00000042980 ADAM28	one to one	NA	ENSDARG00000035514	adam28	ADAM_metallopeptidase_domain_28	767749	ZDB-GENE-060929-532
ENSDARG00000041098	barx2	ENSG00000043039 BARX2	one to one	NA	ENSDARG00000041098	barx2	BARX_homeobox_2	100002200	ZDB-GENE-081120-4
ENSDARG00000099642	dcun1d1	ENSG00000043093 DCUN1D1	one to one	NA	ENSDARG00000099642	dcun1d1	DCN1,_defective_in_cullin_neddylation_1,_domain_containing_1_(S._cerevisiae)	327232	ZDB-GENE-030131-5443
ENSDARG00000053389	jade2	ENSG00000043143 JADE2	one to one	NA	ENSDARG00000053389	jade2	jade_family_PHD_finger_2	569359	ZDB-GENE-120215-66
ENSDARG00000015554	zic2a	ENSG00000043355 ZIC2	many to one	ENSDARG00000015554 zic2a; ENSDARG00000037178 zic2b	ENSDARG00000015554	zic2a	zic_family_member_2_(odd-paired_homolog,_Drosophila),_a	58077	ZDB-GENE-000710-4
ENSDARG00000037178	zic2b	ENSG00000043355 ZIC2	many to one	ENSDARG00000015554 zic2a; ENSDARG00000037178 zic2b	ENSDARG00000037178	zic2b	zic_family_member_2_(odd-paired_homolog,_Drosophila)_b	570746	ZDB-GENE-030219-92
ENSDARG00000036215	lcp2b	ENSG00000043462 LCP2	many to one	ENSDARG00000036215 lcp2b; ENSDARG00000055955 lcp2a	ENSDARG00000036215	lcp2b	lymphocyte_cytosolic_protein_2b	100004351	ZDB-GENE-081107-21
ENSDARG00000055955	lcp2a	ENSG00000043462 LCP2	many to one	ENSDARG00000036215 lcp2b; ENSDARG00000055955 lcp2a	ENSDARG00000055955	lcp2a	lymphocyte_cytosolic_protein_2a	336073	ZDB-GENE-041114-97
ENSDARG00000032876	trit1	ENSG00000043514 TRIT1	one to one	NA	ENSDARG00000032876	trit1	tRNA_isopentenyltransferase_1	553523	ZDB-GENE-060503-297
ENSDARG00000007490	adrb1	ENSG00000043591 ADRB1	one to one	NA	ENSDARG00000007490	adrb1	adrenoceptor_beta_1	557194	ZDB-GENE-081022-145
ENSDARG00000102441	ctnna1	ENSG00000044115 CTNNA1	one to one	NA	ENSDARG00000102441	ctnna1	catenin_(cadherin-associated_protein),_alpha_1	30741	ZDB-GENE-991207-24
ENSDARG00000030687	phka2	ENSG00000044446 PHKA2	one to one	NA	ENSDARG00000030687	phka2	phosphorylase_kinase,_alpha_2_(liver)	556199	ZDB-GENE-130422-1
ENSDARG00000033345	cntln	ENSG00000044459 CNTLN	one to one	NA	ENSDARG00000033345	cntln	centlein,_centrosomal_protein	799510	ZDB-GENE-090313-409
ENSDARG00000039373	epha3	ENSG00000044524 EPHA3	one to one	NA	ENSDARG00000039373	epha3	eph_receptor_A3	?	ZDB-GENE-010724-10
ENSDARG00000103846	hspa5	ENSG00000044574 HSPA5	one to one	NA	ENSDARG00000103846	hspa5	heat_shock_protein_5	378848	ZDB-GENE-031001-11
ENSDARG00000076945	dsg2.1	ENSG00000046604 DSG2	one to one	NA	ENSDARG00000076945	FO834840.1	?	?	?
ENSDARG00000053496	gemin8	ENSG00000046647 GEMIN8	one to one	NA	ENSDARG00000053496	gemin8	gem_(nuclear_organelle)_associated_protein_8	100000842	ZDB-GENE-041114-189
ENSDARG00000000529	ofd1	ENSG00000046651 OFD1	one to one	NA	ENSDARG00000000529	ofd1	oral-facial-digital_syndrome_1	327216	ZDB-GENE-030131-5427
ENSDARG00000001676	gpm6bb	ENSG00000046653 GPM6B	many to one	ENSDARG00000001676 gpm6bb; ENSDARG00000005739 gpm6ba	ENSDARG00000001676	gpm6bb	glycoprotein_M6Bb	?	ZDB-GENE-030710-10
ENSDARG00000005739	gpm6ba	ENSG00000046653 GPM6B	many to one	ENSDARG00000001676 gpm6bb; ENSDARG00000005739 gpm6ba	ENSDARG00000005739	gpm6ba	glycoprotein_M6Ba	368225	ZDB-GENE-030710-9
ENSDARG00000071692	prex2	ENSG00000046889 PREX2	one to one	NA	ENSDARG00000071692	prex2	phosphatidylinositol-3,4,5-trisphosphate-dependent_Rac_exchange_factor_2	557288	ZDB-GENE-091113-37
ENSDARG00000074611	wdr37	ENSG00000047056 WDR37	one to one	NA	ENSDARG00000074611	wdr37	WD_repeat_domain_37	558075	ZDB-GENE-030131-8101
ENSDARG00000006370	atp6v1h	ENSG00000047249 ATP6V1H	one to one	NA	ENSDARG00000006370	atp6v1h	ATPase_H+_transporting_V1_subunit_H	286779	ZDB-GENE-021219-2
ENSDARG00000098783	polr2b	ENSG00000047315 POLR2B	one to one	NA	ENSDARG00000098783	polr2b	polymerase_(RNA)_II_(DNA_directed)_polypeptide_B	100149268	ZDB-GENE-041008-1
ENSDARG00000040452	fam214a	ENSG00000047346 FAM214A	one to one	NA	ENSDARG00000040452	fam214a	family_with_sequence_similarity_214,_member_A	555595	ZDB-GENE-050419-204
ENSDARG00000016630	tprb	ENSG00000047410 TPR	many to one	ENSDARG00000016630 tprb; ENSDARG00000103004 tpra	ENSDARG00000016630	tprb	translocated_promoter_region_b,_nuclear_basket_protein	558883	ZDB-GENE-030131-6410
ENSDARG00000103004	tpra	ENSG00000047410 TPR	many to one	ENSDARG00000016630 tprb; ENSDARG00000103004 tpra	ENSDARG00000103004	tpra	translocated_promoter_region_a,_nuclear_basket_protein	?	ZDB-GENE-081104-2
ENSDARG00000010312	cp	ENSG00000047457 CP	one to one	NA	ENSDARG00000010312	cp	ceruloplasmin	84702	ZDB-GENE-010522-1
ENSDARG00000055115	dtnbp1a	ENSG00000047579 DTNBP1	many to one	ENSDARG00000055115 dtnbp1a; ENSDARG00000055206 dtnbp1b	ENSDARG00000055115	dtnbp1a	dystrobrevin_binding_protein_1a	394109	ZDB-GENE-040426-1036
ENSDARG00000055206	dtnbp1b	ENSG00000047579 DTNBP1	many to one	ENSDARG00000055115 dtnbp1a; ENSDARG00000055206 dtnbp1b	ENSDARG00000055206	dtnbp1b	dystrobrevin_binding_protein_1b	?	ZDB-GENE-060503-889
ENSDARG00000056618	xk	ENSG00000047597 XK	one to one	NA	ENSDARG00000056618	xk	X-linked_Kx_blood_group_(McLeod_syndrome)	497076	ZDB-GENE-080908-1
ENSDARG00000060987	zgc:154077	ENSG00000047621 C12orf4	one to one	NA	ENSDARG00000060987	zgc:154077	zgc:154077	777745	ZDB-GENE-061110-34
ENSDARG00000061654	wwc3	ENSG00000047644 WWC3	one to one	NA	ENSDARG00000061654	wwc3	WWC_family_member_3	566492	ZDB-GENE-070209-229
ENSDARG00000055099	fam184b	ENSG00000047662 FAM184B	one to one	NA	ENSDARG00000055099	fam184b	family_with_sequence_similarity_184,_member_B	557812	ZDB-GENE-090313-380
ENSDARG00000023117	gopc	ENSG00000047932 GOPC	one to one	NA	ENSDARG00000023117	gopc	golgi-associated_PDZ_and_coiled-coil_motif_containing	326887	ZDB-GENE-030131-5086
ENSDARG00000087197	ros1	ENSG00000047936 ROS1	one to one	NA	ENSDARG00000087197	ros1	c-ros_oncogene_1_,_receptor_tyrosine_kinase	?	ZDB-GENE-020506-1
ENSDARG00000008880	usp28	ENSG00000048028 USP28	one to one	NA	ENSDARG00000008880	usp28	ubiquitin_specific_peptidase_28	?	ZDB-GENE-041008-142
ENSDARG00000056642	hdac9b	ENSG00000048052 HDAC9	one to one	NA	ENSDARG00000056642	hdac9b	histone_deacetylase_9b	393789	ZDB-GENE-040109-7
ENSDARG00000114067	tspan17	ENSG00000048140 TSPAN17	one to one	NA	ENSDARG00000114067	tspan17	tetraspanin_17	324950	ZDB-GENE-030131-3673
ENSDARG00000044402	nop16	ENSG00000048162 NOP16	one to one	NA	ENSDARG00000044402	nop16	NOP16_nucleolar_protein_homolog_(yeast)	436807	ZDB-GENE-040718-267
ENSDARG00000090971	cc2d2a	ENSG00000048342 CC2D2A	one to one	NA	ENSDARG00000090971	cc2d2a	coiled-coil_and_C2_domain_containing_2A	?	ZDB-GENE-030131-2291
ENSDARG00000033367	rrm2b	ENSG00000048392 RRM2B	one to one	NA	ENSDARG00000033367	rrm2b	ribonucleotide_reductase_M2_b	368909	ZDB-GENE-030616-614
ENSDARG00000004594	znf800a	ENSG00000048405 ZNF800	many to one	ENSDARG00000004594 znf800a; ENSDARG00000039843 znf800b	ENSDARG00000004594	znf800a	zinc_finger_protein_800a	568719	ZDB-GENE-041008-151
ENSDARG00000039843	znf800b	ENSG00000048405 ZNF800	many to one	ENSDARG00000004594 znf800a; ENSDARG00000039843 znf800b	ENSDARG00000039843	znf800b	zinc_finger_protein_800b	393408	ZDB-GENE-040426-1166
ENSDARG00000077317	snx29	ENSG00000048471 SNX29	one to one	NA	ENSDARG00000077317	snx29	sorting_nexin_29	565513	ZDB-GENE-121105-13
ENSDARG00000008720	lmo3	ENSG00000048540 LMO3	one to one	NA	ENSDARG00000008720	lmo3	LIM_domain_only_3	553774	ZDB-GENE-050522-201
ENSDARG00000045913	mrps10	ENSG00000048544 MRPS10	one to one	NA	ENSDARG00000045913	mrps10	mitochondrial_ribosomal_protein_S10	565937	ZDB-GENE-040914-39
ENSDARG00000010454	guca1a	ENSG00000048545 GUCA1A	many to one	ENSDARG00000010454 guca1a; ENSDARG00000101567 guca1e	ENSDARG00000010454	guca1a	guanylate_cyclase_activator_1A	?	ZDB-GENE-011128-5
ENSDARG00000101567	guca1e	ENSG00000048545 GUCA1A	many to one	ENSDARG00000010454 guca1a; ENSDARG00000101567 guca1e	ENSDARG00000101567	guca1e	guanylate_cyclase_activator_1e	?	ZDB-GENE-040426-1577
ENSDARG00000017986	vps13d	ENSG00000048707 VPS13D	one to one	NA	ENSDARG00000017986	vps13d	vacuolar_protein_sorting_13_homolog_D_(S._cerevisiae)	?	ZDB-GENE-050912-1
ENSDARG00000002131	celf2	ENSG00000048740 CELF2	one to one	NA	ENSDARG00000002131	celf2	cugbp,_Elav-like_family_member_2	373117	ZDB-GENE-030826-35
ENSDARG00000075021	fam120a	ENSG00000048828 FAM120A	one to one	NA	ENSDARG00000075021	fam120a	family_with_sequence_similarity_120A	?	ZDB-GENE-110131-10
ENSDARG00000101458	r3hdm1	ENSG00000048991 R3HDM1	one to one	NA	ENSDARG00000101458	r3hdm1	R3H_domain_containing_1	110437712	ZDB-GENE-030131-7119
ENSDARG00000024492	col9a2	ENSG00000049089 COL9A2	one to one	NA	ENSDARG00000024492	col9a2	procollagen,_type_IX,_alpha_2	321212	ZDB-GENE-030131-9786
ENSDARG00000058042	kitlgb	ENSG00000049130 KITLG	many to one	ENSDARG00000058042 kitlgb; ENSDARG00000070917 kitlga	ENSDARG00000058042	kitlgb	kit_ligand_b	?	ZDB-GENE-070424-2
ENSDARG00000070917	kitlga	ENSG00000049130 KITLG	many to one	ENSDARG00000058042 kitlgb; ENSDARG00000070917 kitlga	ENSDARG00000070917	kitlga	kit_ligand_a	553179	ZDB-GENE-070424-1
ENSDARG00000069283	ercc8	ENSG00000049167 ERCC8	one to one	NA	ENSDARG00000069283	ercc8	excision_repair_cross-complementation_group_8	?	ZDB-GENE-041010-60
ENSDARG00000041982	adamts6	ENSG00000049192 ADAMTS6	one to one	NA	ENSDARG00000041982	adamts6	ADAM_metallopeptidase_with_thrombospondin_type_1_motif,_6	569099	ZDB-GENE-091113-9
ENSDARG00000060153	h6pd	ENSG00000049239 H6PD	one to one	NA	ENSDARG00000060153	h6pd	hexose-6-phosphate_dehydrogenase_(glucose_1-dehydrogenase)	569348	ZDB-GENE-110408-60
ENSDARG00000070161	vamp3	ENSG00000049245 VAMP3	one to one	NA	ENSDARG00000070161	vamp3	vesicle-associated_membrane_protein_3_(cellubrevin)	415163	ZDB-GENE-040625-45
ENSDARG00000010519	per3	ENSG00000049246 PER3	one to one	NA	ENSDARG00000010519	per3	period_circadian_clock_3	?	ZDB-GENE-000804-1
ENSDARG00000017340	uts2b	ENSG00000049247 UTS2	many to one	ENSDARG00000017340 uts2b; ENSDARG00000053854 uts2a	ENSDARG00000017340	uts2b	urotensin_2,_beta	402853	ZDB-GENE-040630-10
ENSDARG00000053854	uts2a	ENSG00000049247 UTS2	many to one	ENSDARG00000017340 uts2b; ENSDARG00000053854 uts2a	ENSDARG00000053854	uts2a	urotensin_2,_alpha	405774	ZDB-GENE-040630-11
ENSDARG00000060498	tnfrsf9a	ENSG00000049249 TNFRSF9	many to one	ENSDARG00000060498 tnfrsf9a; ENSDARG00000090728 tnfrsf9b	ENSDARG00000060498	tnfrsf9a	tumor_necrosis_factor_receptor_superfamily,_member_9a	678622	ZDB-GENE-060421-8213
ENSDARG00000090728	tnfrsf9b	ENSG00000049249 TNFRSF9	many to one	ENSDARG00000060498 tnfrsf9a; ENSDARG00000090728 tnfrsf9b	ENSDARG00000090728	tnfrsf9b	tumor_necrosis_factor_receptor_superfamily,_member_9b	100151629	ZDB-GENE-101109-2
ENSDARG00000004633	epn3b	ENSG00000049283 EPN3	many to one	ENSDARG00000004633 epn3b; ENSDARG00000078953 epn3a	ENSDARG00000004633	epn3b	epsin_3b	?	ZDB-GENE-121214-173
ENSDARG00000078953	epn3a	ENSG00000049283 EPN3	many to one	ENSDARG00000004633 epn3b; ENSDARG00000078953 epn3a	ENSDARG00000078953	epn3a	epsin_3a	794862	ZDB-GENE-131121-324
ENSDARG00000056922	ltbp1	ENSG00000049323 LTBP1	one to one	NA	ENSDARG00000056922	ltbp1	latent_transforming_growth_factor_beta_binding_protein_1	562072	ZDB-GENE-091202-8
ENSDARG00000070006	rcn1	ENSG00000049449 RCN1	one to one	NA	ENSDARG00000070006	rcn1	reticulocalbin_1,_EF-hand_calcium_binding_domain	562671	ZDB-GENE-080225-33
ENSDARG00000069017	elnb	ENSG00000049540 ELN	one to one	NA	ENSDARG00000069017	elnb	elastin_b	?	ZDB-GENE-061212-2
ENSDARG00000014274	rfc2	ENSG00000049541 RFC2	one to one	NA	ENSDARG00000014274	rfc2	replication_factor_C_(activator_1)_2	503748	ZDB-GENE-050306-29
ENSDARG00000092503	arid1b	ENSG00000049618 ARID1B	one to one	NA	ENSDARG00000092503	arid1b	AT_rich_interactive_domain_1B_(SWI1-like)	569589	ZDB-GENE-030131-4459
ENSDARG00000021048	clptm1l	ENSG00000049656 CLPTM1L	one to one	NA	ENSDARG00000021048	clptm1l	CLPTM1-like	436653	ZDB-GENE-040718-75
ENSDARG00000060006	nedd4l	ENSG00000049759 NEDD4L	one to one	NA	ENSDARG00000060006	nedd4l	neural_precursor_cell_expressed,_developmentally_down-regulated_4-like	?	ZDB-GENE-051118-2
ENSDARG00000055750	foxp3a	ENSG00000049768 FOXP3	many to one	ENSDARG00000055750 foxp3a; ENSDARG00000078279 foxp3b	ENSDARG00000055750	foxp3a	forkhead_box_P3a	571165	ZDB-GENE-061116-2
ENSDARG00000078279	foxp3b	ENSG00000049768 FOXP3	many to one	ENSDARG00000055750 foxp3a; ENSDARG00000078279 foxp3b	ENSDARG00000078279	foxp3b	forkhead_box_P3b	?	ZDB-GENE-081104-332
ENSDARG00000034368	hexb	ENSG00000049860 HEXB	one to one	NA	ENSDARG00000034368	hexb	hexosaminidase_B_(beta_polypeptide)	323613	ZDB-GENE-030131-2333
ENSDARG00000035391	ptcd2	ENSG00000049883 PTCD2	one to one	NA	ENSDARG00000035391	ptcd2	pentatricopeptide_repeat_domain_2	550275	ZDB-GENE-050417-82
ENSDARG00000029296	nexmifb	ENSG00000050030 NEXMIF	many to one	ENSDARG00000029296 nexmifb; ENSDARG00000089271 nexmifa	ENSDARG00000029296	nexmifb	neurite_extension_and_migration_factor_b	796115	ZDB-GENE-140106-18
ENSDARG00000089271	nexmifa	ENSG00000050030 NEXMIF	many to one	ENSDARG00000029296 nexmifb; ENSDARG00000089271 nexmifa	ENSDARG00000089271	nexmifa	neurite_extension_and_migration_factor_a	?	ZDB-GENE-110411-102
ENSDARG00000028581	jkamp	ENSG00000050130 JKAMP	one to one	NA	ENSDARG00000028581	jkamp	jnk1/mapk8_associated_membrane_protein	393454	ZDB-GENE-040718-382
ENSDARG00000070683	dkk3b	ENSG00000050165 DKK3	many to one	ENSDARG00000070683 dkk3b; ENSDARG00000103591 dkk3a	ENSDARG00000070683	dkk3b	dickkopf_WNT_signaling_pathway_inhibitor_3b	100038765	ZDB-GENE-061207-74
ENSDARG00000103591	dkk3a	ENSG00000050165 DKK3	many to one	ENSDARG00000070683 dkk3b; ENSDARG00000103591 dkk3a	ENSDARG00000103591	dkk3a	dickkopf_WNT_signaling_pathway_inhibitor_3a	?	ZDB-GENE-110519-1
ENSDARG00000019810	nfe2l3	ENSG00000050344 NFE2L3	one to one	NA	ENSDARG00000019810	nfe2l3	nuclear_factor,_erythroid_2-like_3	406512	ZDB-GENE-040426-2334
ENSDARG00000101441	lima1a	ENSG00000050405 LIMA1	one to one	NA	ENSDARG00000101441	lima1a	LIM_domain_and_actin_binding_1a	64000	ZDB-GENE-001120-1
ENSDARG00000030641	letmd1	ENSG00000050426 LETMD1	one to one	NA	ENSDARG00000030641	letmd1	LETM1_domain_containing_1	567014	ZDB-GENE-080723-8
ENSDARG00000015531	slc4a8	ENSG00000050438 SLC4A8	one to one	NA	ENSDARG00000015531	slc4a8	solute_carrier_family_4,_sodium_bicarbonate_cotransporter,_member_8	557494	ZDB-GENE-131119-88
ENSDARG00000093572	lamc3	ENSG00000050555 LAMC3	one to one	NA	ENSDARG00000093572	lamc3	laminin,_gamma_3	558958	ZDB-GENE-060531-121
ENSDARG00000055781	ptger3	ENSG00000050628 PTGER3	one to one	NA	ENSDARG00000055781	ptger3	prostaglandin_E_receptor_3_(subtype_EP3)	100000544	ZDB-GENE-120508-5
ENSDARG00000077364	mapk9	ENSG00000050748 MAPK9	one to one	NA	ENSDARG00000077364	mapk9	mitogen-activated_protein_kinase_9	100149273	ZDB-GENE-091117-28
ENSDARG00000056525	bcar1	ENSG00000050820 BCAR1	one to one	NA	ENSDARG00000056525	bcar1	breast_cancer_anti-estrogen_resistance_1	568309	ZDB-GENE-030131-2774
ENSDARG00000078188	fam160a2	ENSG00000051009 FAM160A2	one to one	NA	ENSDARG00000078188	fam160a2	family_with_sequence_similarity_160,_member_A2	100001896	ZDB-GENE-070912-291
ENSDARG00000024314	herpud1	ENSG00000051108 HERPUD1	one to one	NA	ENSDARG00000024314	herpud1	homocysteine-inducible,_endoplasmic_reticulum_stress-inducible,_ubiquitin-like_domain_member_1	565499	ZDB-GENE-050913-47
ENSDARG00000010789	homer3b	ENSG00000051128 HOMER3	many to one	ENSDARG00000010789 homer3b; ENSDARG00000102532 homer3a	ENSDARG00000010789	homer3b	homer_scaffolding_protein_3b	394088	ZDB-GENE-040426-739
ENSDARG00000102532	homer3a	ENSG00000051128 HOMER3	many to one	ENSDARG00000010789 homer3b; ENSDARG00000102532 homer3a	ENSDARG00000102532	homer3a	homer_scaffolding_protein_3a	?	ZDB-GENE-170413-3
ENSDARG00000041411	rad51	ENSG00000051180 RAD51	one to one	NA	ENSDARG00000041411	rad51	RAD51_recombinase	406487	ZDB-GENE-040426-2286
ENSDARG00000044622	polq	ENSG00000051341 POLQ	one to one	NA	ENSDARG00000044622	polq	polymerase_(DNA_directed),_theta	566079	ZDB-GENE-040724-232
ENSDARG00000075253	pik3cb	ENSG00000051382 PIK3CB	one to one	NA	ENSDARG00000075253	pik3cb	phosphatidylinositol-4,5-bisphosphate_3-kinase,_catalytic_subunit_beta	100002263	ZDB-GENE-030131-1904
ENSDARG00000018283	cyba	ENSG00000051523 CYBA	one to one	NA	ENSDARG00000018283	cyba	cytochrome_b-245,_alpha_polypeptide	393551	ZDB-GENE-040426-1526
ENSDARG00000056517	thoc3	ENSG00000051596 THOC3	one to one	NA	ENSDARG00000056517	thoc3	THO_complex_3	445302	ZDB-GENE-040808-14
ENSDARG00000042630	hebp2	ENSG00000051620 HEBP2	one to one	NA	ENSDARG00000042630	hebp2	heme_binding_protein_2	?	ZDB-GENE-040426-914
ENSDARG00000045870	plekha5	ENSG00000052126 PLEKHA5	one to one	NA	ENSDARG00000045870	plekha5	pleckstrin_homology_domain_containing,_family_A_member_5	567300	ZDB-GENE-041210-25
ENSDARG00000022410	rrp12	ENSG00000052749 RRP12	one to one	NA	ENSDARG00000022410	rrp12	ribosomal_RNA_processing_12_homolog	563195	ZDB-GENE-050706-182
ENSDARG00000055876	msmo1	ENSG00000052802 MSMO1	one to one	NA	ENSDARG00000055876	msmo1	methylsterol_monooxygenase_1	406662	ZDB-GENE-040426-2670
ENSDARG00000044812	ttc17	ENSG00000052841 TTC17	one to one	NA	ENSDARG00000044812	ttc17	tetratricopeptide_repeat_domain_17	569538	ZDB-GENE-100422-15
ENSDARG00000074442	alx4b	ENSG00000052850 ALX4	many to one	ENSDARG00000074442 alx4b; ENSDARG00000088332 alx4a	ENSDARG00000074442	alx4b	ALX_homeobox_4b	497424	ZDB-GENE-050208-140
ENSDARG00000088332	alx4a	ENSG00000052850 ALX4	many to one	ENSDARG00000074442 alx4b; ENSDARG00000088332 alx4a	ENSDARG00000088332	alx4a	ALX_homeobox_4a	100006399	ZDB-GENE-070712-3
ENSDARG00000044319	fstl4	ENSG00000053108 FSTL4	one to one	NA	ENSDARG00000044319	fstl4	follistatin-like_4	571664	ZDB-GENE-070127-3
ENSDARG00000012833	foxn3	ENSG00000053254 FOXN3	one to one	NA	ENSDARG00000012833	foxn3	forkhead_box_N3	692291	ZDB-GENE-060512-39
ENSDARG00000075817	mettl24	ENSG00000053328 METTL24	one to one	NA	ENSDARG00000075817	mettl24	methyltransferase_like_24	?	ZDB-GENE-070424-138
ENSDARG00000007130	mrto4	ENSG00000053372 MRTO4	one to one	NA	ENSDARG00000007130	mrto4	MRT4_homolog,_ribosome_maturation_factor	550350	ZDB-GENE-050417-142
ENSDARG00000007250	use1	ENSG00000053501 USE1	one to one	NA	ENSDARG00000007250	use1	unconventional_SNARE_in_the_ER_1_homolog_(S._cerevisiae)	393294	ZDB-GENE-040426-1015
ENSDARG00000079742	mcf2l2	ENSG00000053524 MCF2L2	one to one	NA	ENSDARG00000079742	mcf2l2	MCF.2_cell_line_derived_transforming_sequence-like_2	?	ZDB-GENE-100812-1
ENSDARG00000079985	nrip2	ENSG00000053702 NRIP2	one to one	NA	ENSDARG00000079985	nrip2	nuclear_receptor_interacting_protein_2	565865	ZDB-GENE-030131-9425
ENSDARG00000071462	lama3	ENSG00000053747 LAMA3	one to one	NA	ENSDARG00000071462	lama3	laminin,_alpha_3	101882184;110439061;110439062	ZDB-GENE-050208-475
ENSDARG00000031533	ap5m1	ENSG00000053770 AP5M1	one to one	NA	ENSDARG00000031533	ap5m1	adaptor-related_protein_complex_5,_mu_1_subunit	553681	ZDB-GENE-050522-231
ENSDARG00000032237	anapc4	ENSG00000053900 ANAPC4	one to one	NA	ENSDARG00000032237	anapc4	anaphase_promoting_complex_subunit_4	494046	ZDB-GENE-041212-10
ENSDARG00000045364	trappc3	ENSG00000054116 TRAPPC3	one to one	NA	ENSDARG00000045364	trappc3	trafficking_protein_particle_complex_3	445207	ZDB-GENE-040801-120
ENSDARG00000098228	thrap3b	ENSG00000054118 THRAP3	many to one	ENSDARG00000098228 thrap3b; ENSDARG00000101989 thrap3a	ENSDARG00000098228	thrap3b	thyroid_hormone_receptor_associated_protein_3b	407984	ZDB-GENE-040516-9
ENSDARG00000101989	thrap3a	ENSG00000054118 THRAP3	many to one	ENSDARG00000098228 thrap3b; ENSDARG00000101989 thrap3a	ENSDARG00000101989	thrap3a	thyroid_hormone_receptor_associated_protein_3a	570454	ZDB-GENE-030219-79
ENSDARG00000045567	phpt1	ENSG00000054148 PHPT1	one to one	NA	ENSDARG00000045567	phpt1	phosphohistidine_phosphatase_1	445172	ZDB-GENE-040801-85
ENSDARG00000033953	entpd2a.2	ENSG00000054179 ENTPD2	many to one	ENSDARG00000033953 entpd2a.2; ENSDARG00000035506 entpd2a.1; ENSDARG00000044795 entpd2b	ENSDARG00000033953	entpd2a.2	ectonucleoside_triphosphate_diphosphohydrolase_2a,_tandem_duplicate_2	?	ZDB-GENE-040724-67
ENSDARG00000035506	entpd2a.1	ENSG00000054179 ENTPD2	many to one	ENSDARG00000033953 entpd2a.2; ENSDARG00000035506 entpd2a.1; ENSDARG00000044795 entpd2b	ENSDARG00000035506	entpd2a.1	ectonucleoside_triphosphate_diphosphohydrolase_2a,_tandem_duplicate_1	447905	ZDB-GENE-040724-187
ENSDARG00000044795	entpd2b	ENSG00000054179 ENTPD2	many to one	ENSDARG00000033953 entpd2a.2; ENSDARG00000035506 entpd2a.1; ENSDARG00000044795 entpd2b	ENSDARG00000044795	entpd2b	ectonucleoside_triphosphate_diphosphohydrolase_2b	?	ZDB-GENE-061013-2
ENSDARG00000053113	ly75	ENSG00000054219 LY75	one to one	NA	ENSDARG00000053113	ly75	lymphocyte_antigen_75	504036	ZDB-GENE-050309-166
ENSDARG00000052775	opn3	ENSG00000054277 OPN3	one to one	NA	ENSDARG00000052775	opn3	opsin_3	561815	ZDB-GENE-080227-16
ENSDARG00000078947	sdccag8	ENSG00000054282 SDCCAG8	one to one	NA	ENSDARG00000078947	sdccag8	serologically_defined_colon_cancer_antigen_8	556980	ZDB-GENE-090313-318
ENSDARG00000058646	ptprna	ENSG00000054356 PTPRN	many to one	ENSDARG00000058646 ptprna; ENSDARG00000077047 ptprnb	ENSDARG00000058646	ptprna	protein_tyrosine_phosphatase,_receptor_type,_Na	324790	ZDB-GENE-030131-3511
ENSDARG00000077047	ptprnb	ENSG00000054356 PTPRN	many to one	ENSDARG00000058646 ptprna; ENSDARG00000077047 ptprnb	ENSDARG00000077047	ptprnb	protein_tyrosine_phosphatase,_receptor_type,_Nb	564351	ZDB-GENE-100505-1
ENSDARG00000074428	hhat	ENSG00000054392 HHAT	one to one	NA	ENSDARG00000074428	hhat	hedgehog_acyltransferase	560334	ZDB-GENE-051118-1
ENSDARG00000037020	kif1b	ENSG00000054523 KIF1B	one to one	NA	ENSDARG00000037020	kif1b	kinesin_family_member_1B	369190	ZDB-GENE-030820-1
ENSDARG00000055398	foxc1b	ENSG00000054598 FOXC1	many to one	ENSDARG00000055398 foxc1b; ENSDARG00000091481 foxc1a	ENSDARG00000055398	foxc1b	forkhead_box_C1b	79375	ZDB-GENE-010302-2
ENSDARG00000091481	foxc1a	ENSG00000054598 FOXC1	many to one	ENSDARG00000055398 foxc1b; ENSDARG00000091481 foxc1a	ENSDARG00000091481	foxc1a	forkhead_box_C1a	100148408	ZDB-GENE-010302-1
ENSDARG00000045510	tbc1d22a	ENSG00000054611 TBC1D22A	one to one	NA	ENSDARG00000045510	tbc1d22a	TBC1_domain_family,_member_22a	407720	ZDB-GENE-041114-144
ENSDARG00000053484	syne2b	ENSG00000054654 SYNE2	one to one	NA	ENSDARG00000053484	syne2b	spectrin_repeat_containing,_nuclear_envelope_2b	?	ZDB-GENE-071218-5
ENSDARG00000053835	plekhh1	ENSG00000054690 PLEKHH1	one to one	NA	ENSDARG00000053835	plekhh1	pleckstrin_homology_domain_containing,_family_H_(with_MyTH4_domain)_member_1	?	ZDB-GENE-061219-1
ENSDARG00000013837	spo11	ENSG00000054796 SPO11	one to one	NA	ENSDARG00000013837	spo11	SPO11_meiotic_protein_covalently_bound_to_DSB	402982	ZDB-GENE-040426-1900
ENSDARG00000061240	cbln4	ENSG00000054803 CBLN4	one to one	NA	ENSDARG00000061240	cbln4	cerebellin_4_precursor	563847	ZDB-GENE-080204-58
ENSDARG00000078916	chrdl2	ENSG00000054938 CHRDL2	one to one	NA	ENSDARG00000078916	chrdl2	chordin-like_2	563085	ZDB-GENE-081104-305
ENSDARG00000098832	fam168a	ENSG00000054965 FAM168A	one to one	NA	ENSDARG00000098832	fam168a	family_with_sequence_similarity_168,_member_A	751761	ZDB-GENE-060825-128
ENSDARG00000099724	relt	ENSG00000054967 RELT	one to one	NA	ENSDARG00000099724	relt	RELT,_TNF_receptor	?	ZDB-GENE-040426-2361
ENSDARG00000016474	galcb	ENSG00000054983 GALC	many to one	ENSDARG00000016474 galcb; ENSDARG00000037064 galca	ENSDARG00000016474	galcb	galactosylceramidase_b	406385	ZDB-GENE-040426-2115
ENSDARG00000037064	galca	ENSG00000054983 GALC	many to one	ENSDARG00000016474 galcb; ENSDARG00000037064 galca	ENSDARG00000037064	galca	galactosylceramidase_a	449649	ZDB-GENE-040724-243
ENSDARG00000104353	nop58	ENSG00000055044 NOP58	one to one	NA	ENSDARG00000104353	nop58	NOP58_ribonucleoprotein_homolog_(yeast)	494152	ZDB-GENE-040426-2140
ENSDARG00000056338	szrd1	ENSG00000055070 SZRD1	one to one	NA	ENSDARG00000056338	szrd1	SUZ_RNA_binding_domain_containing_1	554231	ZDB-GENE-050522-55
ENSDARG00000029881	kcnh2a	ENSG00000055118 KCNH2	one to one	NA	ENSDARG00000029881	kcnh2a	potassium_voltage-gated_channel,_subfamily_H_(eag-related),_member_2a	?	ZDB-GENE-070912-699
ENSDARG00000007691	cul1b	ENSG00000055130 CUL1	many to one	ENSDARG00000007691 cul1b; ENSDARG00000019239 cul1a	ENSDARG00000007691	cul1b	cullin_1b	406816	ZDB-GENE-040426-2887
ENSDARG00000019239	cul1a	ENSG00000055130 CUL1	many to one	ENSDARG00000007691 cul1b; ENSDARG00000019239 cul1a	ENSDARG00000019239	cul1a	cullin_1a	323883	ZDB-GENE-030131-2603
ENSDARG00000079508	fam114a2	ENSG00000055147 FAM114A2	one to one	NA	ENSDARG00000079508	fam114a2	family_with_sequence_similarity_114,_member_A2	563599	ZDB-GENE-030131-6308
ENSDARG00000036375	cyfip2	ENSG00000055163 CYFIP2	one to one	NA	ENSDARG00000036375	cyfip2	cytoplasmic_FMR1_interacting_protein_2	100002872	ZDB-GENE-080724-2
ENSDARG00000021509	tab2	ENSG00000055208 TAB2	one to one	NA	ENSDARG00000021509	tab2	TGF-beta_activated_kinase_1/MAP3K7_binding_protein_2	494163	ZDB-GENE-040426-933
ENSDARG00000021975	ginm1	ENSG00000055211 GINM1	one to one	NA	ENSDARG00000021975	ginm1	glycoprotein_integral_membrane_1	555775	ZDB-GENE-030131-5900
ENSDARG00000032327	usp36	ENSG00000055483 USP36	one to one	NA	ENSDARG00000032327	usp36	ubiquitin_specific_peptidase_36	327239	ZDB-GENE-030131-5450
ENSDARG00000075560	kmt2cb	ENSG00000055609 KMT2C	many to one	ENSDARG00000075560 kmt2cb; ENSDARG00000079312 kmt2ca	ENSDARG00000075560	kmt2cb	lysine_(K)-specific_methyltransferase_2Cb	568162	ZDB-GENE-070705-340
ENSDARG00000079312	kmt2ca	ENSG00000055609 KMT2C	many to one	ENSDARG00000075560 kmt2cb; ENSDARG00000079312 kmt2ca	ENSDARG00000079312	kmt2ca	lysine_(K)-specific_methyltransferase_2Ca	560793	ZDB-GENE-080520-3
ENSDARG00000078363	mcoln3a	ENSG00000055732 MCOLN3	one to one	NA	ENSDARG00000078363	mcoln3a	mucolipin_3a	100334819	ZDB-GENE-121116-4
ENSDARG00000039497	ccdc85a	ENSG00000055813 CCDC85A	one to one	NA	ENSDARG00000039497	ccdc85a	coiled-coil_domain_containing_85A	100141348	ZDB-GENE-080220-55
ENSDARG00000061040	pum2	ENSG00000055917 PUM2	one to one	NA	ENSDARG00000061040	pum2	pumilio_RNA-binding_family_member_2	?	ZDB-GENE-081031-76
ENSDARG00000076334	mrpl43	ENSG00000055950 MRPL43	one to one	NA	ENSDARG00000076334	mrpl43	mitochondrial_ribosomal_protein_L43	436701	ZDB-GENE-040718-125
ENSDARG00000055053	itih1	ENSG00000055957 ITIH1	one to one	NA	ENSDARG00000055053	itih1	inter-alpha-trypsin_inhibitor_heavy_chain_1	564761	ZDB-GENE-130530-650
ENSDARG00000057114	hpf1	ENSG00000056050 HPF1	one to one	NA	ENSDARG00000057114	hpf1	histone_PARylation_factor_1	100002184	ZDB-GENE-030131-740
ENSDARG00000027109	zfr	ENSG00000056097 ZFR	one to one	NA	ENSDARG00000027109	zfr	zinc_finger_RNA_binding_protein	321659	ZDB-GENE-030131-378
ENSDARG00000060702	npffr2b	ENSG00000056291 NPFFR2	one to one	NA	ENSDARG00000060702	npffr2b	neuropeptide_FF_receptor_2b	?	ZDB-GENE-070705-159
ENSDARG00000069482	traf1	ENSG00000056558 TRAF1	one to one	NA	ENSDARG00000069482	traf1	TNF_receptor-associated_factor_1	100148503	ZDB-GENE-071120-4
ENSDARG00000063050	rc3h2	ENSG00000056586 RC3H2	one to one	NA	ENSDARG00000063050	rc3h2	ring_finger_and_CCCH-type_domains_2	559834	ZDB-GENE-060503-694
ENSDARG00000033380	gyg2	ENSG00000056998 GYG2	one to one	NA	ENSDARG00000033380	gyg2	glycogenin_2	561803	ZDB-GENE-080723-74
ENSDARG00000062177	dcbld2	ENSG00000057019 DCBLD2	one to one	NA	ENSDARG00000062177	dcbld2	discoidin,_CUB_and_LCCL_domain_containing_2	?	ZDB-GENE-070112-1822
ENSDARG00000062297	soat1	ENSG00000057252 SOAT1	one to one	NA	ENSDARG00000062297	soat1	sterol_O-acyltransferase_1	564424	ZDB-GENE-081105-177
ENSDARG00000023026	pkp2	ENSG00000057294 PKP2	one to one	NA	ENSDARG00000023026	pkp2	plakophilin_2	568060	ZDB-GENE-041210-167
ENSDARG00000034862	f7	ENSG00000057593 F7	one to one	NA	ENSDARG00000034862	f7	coagulation_factor_VII	114423	ZDB-GENE-010814-1
ENSDARG00000005451	gdi2	ENSG00000057608 GDI2	one to one	NA	ENSDARG00000005451	gdi2	GDP_dissociation_inhibitor_2	323765	ZDB-GENE-030131-2485
ENSDARG00000002445	prdm1a	ENSG00000057657 PRDM1	many to one	ENSDARG00000002445 prdm1a; ENSDARG00000098925 prdm1b	ENSDARG00000002445	prdm1a	PR_domain_containing_1a,_with_ZNF_domain	323473	ZDB-GENE-030131-2193
ENSDARG00000098925	prdm1b	ENSG00000057657 PRDM1	many to one	ENSDARG00000002445 prdm1a; ENSDARG00000098925 prdm1b	ENSDARG00000098925	prdm1b	PR_domain_containing_1b,_with_ZNF_domain	?	ZDB-GENE-080618-2
ENSDARG00000023396	atg5	ENSG00000057663 ATG5	one to one	NA	ENSDARG00000023396	atg5	ATG5_autophagy_related_5_homolog_(S._cerevisiae)	494180	ZDB-GENE-040801-149
ENSDARG00000045525	tmcc3	ENSG00000057704 TMCC3	one to one	NA	ENSDARG00000045525	tmcc3	transmembrane_and_coiled-coil_domain_family_3	556763	ZDB-GENE-030131-1811
ENSDARG00000098600	pithd1	ENSG00000057757 PITHD1	one to one	NA	ENSDARG00000098600	pithd1	PITH_(C-terminal_proteasome-interacting_domain_of_thioredoxin-like)_domain_containing_1	?	ZDB-GENE-040426-2366
ENSDARG00000054903	mta3	ENSG00000057935 MTA3	one to one	NA	ENSDARG00000054903	mta3	metastasis_associated_1_family,_member_3	100003254	ZDB-GENE-030131-6485
ENSDARG00000079198	usp13	ENSG00000058056 USP13	one to one	NA	ENSDARG00000079198	usp13	ubiquitin_specific_peptidase_13	558011	ZDB-GENE-080724-7
ENSDARG00000068288	lamc2	ENSG00000058085 LAMC2	one to one	NA	ENSDARG00000068288	lamc2	laminin,_gamma_2	?	ZDB-GENE-110222-3
ENSDARG00000074665	cdk14	ENSG00000058091 CDK14	one to one	NA	ENSDARG00000074665	cdk14	cyclin-dependent_kinase_14	572146	ZDB-GENE-080220-44
ENSDARG00000005675	sec61a1l	ENSG00000058262 SEC61A1	many to one	ENSDARG00000005675 sec61a1l; ENSDARG00000021669 sec61a1	ENSDARG00000005675	sec61a1l	Sec61_translocon_alpha_1_subunit,_like	266796	ZDB-GENE-021016-2
ENSDARG00000021669	sec61a1	ENSG00000058262 SEC61A1	many to one	ENSDARG00000005675 sec61a1l; ENSDARG00000021669 sec61a1	ENSDARG00000021669	sec61a1	Sec61_translocon_alpha_1_subunit	192298	ZDB-GENE-020418-2
ENSDARG00000010784	ppp1r12a	ENSG00000058272 PPP1R12A	one to one	NA	ENSDARG00000010784	ppp1r12a	protein_phosphatase_1,_regulatory_subunit_12A	445393	ZDB-GENE-041011-3
ENSDARG00000011065	camk2b1	ENSG00000058404 CAMK2B	many to one	ENSDARG00000011065 camk2b1; ENSDARG00000100089 camk2b2	ENSDARG00000011065	camk2b1	calcium/calmodulin-dependent_protein_kinase_(CaM_kinase)_II_beta_1	562064	ZDB-GENE-030131-9588
ENSDARG00000100089	camk2b2	ENSG00000058404 CAMK2B	many to one	ENSDARG00000011065 camk2b1; ENSDARG00000100089 camk2b2	ENSDARG00000100089	camk2b2	calcium/calmodulin-dependent_protein_kinase_(CaM_kinase)_II_beta_2	?	ZDB-GENE-090312-34
ENSDARG00000037358	polr3e	ENSG00000058600 POLR3E	one to one	NA	ENSDARG00000037358	polr3e	polymerase_(RNA)_III_(DNA_directed)_polypeptide_E	336518	ZDB-GENE-030131-8462
ENSDARG00000009754	zc3h11a	ENSG00000058673 ZC3H11A	one to one	NA	ENSDARG00000009754	zc3h11a	zinc_finger_CCCH-type_containing_11A	324551	ZDB-GENE-030131-3272
ENSDARG00000014474	yipf1	ENSG00000058799 YIPF1	one to one	NA	ENSDARG00000014474	yipf1	Yip1_domain_family,_member_1	445484	ZDB-GENE-040822-35
ENSDARG00000021120	ndc1	ENSG00000058804 NDC1	one to one	NA	ENSDARG00000021120	ndc1	NDC1_transmembrane_nucleoporin	335236	ZDB-GENE-030131-7176
ENSDARG00000062696	dgkg	ENSG00000058866 DGKG	one to one	NA	ENSDARG00000062696	dgkg	diacylglycerol_kinase,_gamma	?	ZDB-GENE-081105-39
ENSDARG00000037838	unkl	ENSG00000059145 UNKL	one to one	NA	ENSDARG00000037838	unkl	unkempt_family_zinc_finger-like	565405	ZDB-GENE-131120-196
ENSDARG00000002249	tbxas1	ENSG00000059377 TBXAS1	one to one	NA	ENSDARG00000002249	tbxas1	thromboxane_A_synthase_1_(platelet)	792041	ZDB-GENE-030131-8805
ENSDARG00000042496	parp12a	ENSG00000059378 PARP12	many to one	ENSDARG00000042496 parp12a; ENSDARG00000057974 parp12b	ENSDARG00000042496	parp12a	poly_(ADP-ribose)_polymerase_family,_member_12a	567195	ZDB-GENE-050419-6
ENSDARG00000057974	parp12b	ENSG00000059378 PARP12	many to one	ENSDARG00000042496 parp12a; ENSDARG00000057974 parp12b	ENSDARG00000057974	parp12b	poly_(ADP-ribose)_polymerase_family,_member_12b	553633	ZDB-GENE-030131-2617
ENSDARG00000099579	aldh18a1	ENSG00000059573 ALDH18A1	one to one	NA	ENSDARG00000099579	aldh18a1	aldehyde_dehydrogenase_18_family,_member_A1	557186	ZDB-GENE-030131-5602
ENSDARG00000037309	gatb	ENSG00000059691 GATB	one to one	NA	ENSDARG00000037309	gatb	glutamyl-tRNA(Gln)_amidotransferase,_subunit_B	541317	ZDB-GENE-040724-131
ENSDARG00000032039	mxd1	ENSG00000059728 MXD1	one to one	NA	ENSDARG00000032039	mxd1	MAX_dimerization_protein_1	570082	ZDB-GENE-060526-246
ENSDARG00000079470	cdk17	ENSG00000059758 CDK17	one to one	NA	ENSDARG00000079470	cdk17	cyclin-dependent_kinase_17	798487	ZDB-GENE-041210-15
ENSDARG00000067613	dnajc25	ENSG00000059769 DNAJC25	one to one	NA	ENSDARG00000067613	dnajc25	DnaJ_(Hsp40)_homolog,_subfamily_C_,_member_25	100319235	ZDB-GENE-081104-137
ENSDARG00000013295	slc2a3a	ENSG00000059804 SLC2A3	many to one	ENSDARG00000013295 slc2a3a; ENSDARG00000037861 slc2a3b	ENSDARG00000013295	slc2a3a	solute_carrier_family_2_(facilitated_glucose_transporter),_member_3a	436916	ZDB-GENE-040718-390
ENSDARG00000037861	slc2a3b	ENSG00000059804 SLC2A3	many to one	ENSDARG00000013295 slc2a3a; ENSDARG00000037861 slc2a3b	ENSDARG00000037861	slc2a3b	solute_carrier_family_2_(facilitated_glucose_transporter),_member_3b	100330897	ZDB-GENE-121031-5
ENSDARG00000078102	psda	ENSG00000059915 PSD	one to one	NA	ENSDARG00000078102	si:ch211-150i13.1	si:ch211-150i13.1	570918	ZDB-GENE-090313-44
ENSDARG00000017522	ctdp1	ENSG00000060069 CTDP1	one to one	NA	ENSDARG00000017522	ctdp1	CTD_(carboxy-terminal_domain,_RNA_polymerase_II,_polypeptide_A)_phosphatase,_subunit_1	442930	ZDB-GENE-040720-1
ENSDARG00000041947	styk1b	ENSG00000060140 STYK1	one to one	NA	ENSDARG00000041947	styk1	serine/threonine/tyrosine_kinase_1	324714	ZDB-GENE-030131-3435
ENSDARG00000039392	wnk1b	ENSG00000060237 WNK1	many to one	ENSDARG00000039392 wnk1b; ENSDARG00000078992 wnk1a	ENSDARG00000039392	wnk1b	WNK_lysine_deficient_protein_kinase_1b	?	ZDB-GENE-030131-2656
ENSDARG00000078992	wnk1a	ENSG00000060237 WNK1	many to one	ENSDARG00000039392 wnk1b; ENSDARG00000078992 wnk1a	ENSDARG00000078992	wnk1a	WNK_lysine_deficient_protein_kinase_1a	100318736	ZDB-GENE-080917-49
ENSDARG00000074759	ccar1	ENSG00000060339 CCAR1	one to one	NA	ENSDARG00000074759	ccar1	cell_division_cycle_and_apoptosis_regulator_1	568087	ZDB-GENE-030131-146
ENSDARG00000037837	ogfr	ENSG00000060491 OGFR	one to one	NA	ENSDARG00000037837	ogfr	opioid_growth_factor_receptor	321658	ZDB-GENE-030131-377
ENSDARG00000016364	gna15.1	ENSG00000060558 GNA15	many to one	ENSDARG00000016364 gna15.1; ENSDARG00000071416 gna15.4	ENSDARG00000016364	gna15.1	guanine_nucleotide_binding_protein_(G_protein),_alpha_15_(Gq_class),_tandem_duplicate_1	445232	ZDB-GENE-040801-146
ENSDARG00000071416	gna15.4	ENSG00000060558 GNA15	many to one	ENSDARG00000016364 gna15.1; ENSDARG00000071416 gna15.4	ENSDARG00000071416	gna15.4	guanine_nucleotide_binding_protein_(G_protein),_alpha_15_(Gq_class),_tandem_duplicate_4	562625	ZDB-GENE-050208-781
ENSDARG00000056226	creb3l3a	ENSG00000060566 CREB3L3	many to one	ENSDARG00000056226 creb3l3a; ENSDARG00000090903 creb3l3b	ENSDARG00000056226	creb3l3a	cAMP_responsive_element_binding_protein_3-like_3a	?	ZDB-GENE-030131-4298
ENSDARG00000090903	creb3l3b	ENSG00000060566 CREB3L3	many to one	ENSDARG00000056226 creb3l3a; ENSDARG00000090903 creb3l3b	ENSDARG00000090903	creb3l3b	cAMP_responsive_element_binding_protein_3-like_3b	100538072	ZDB-GENE-131023-1
ENSDARG00000101952	pigv	ENSG00000060642 PIGV	one to one	NA	ENSDARG00000101952	pigv	phosphatidylinositol_glycan_anchor_biosynthesis,_class_V	100148642	ZDB-GENE-121116-1
ENSDARG00000092638	ptprua	ENSG00000060656 PTPRU	many to one	ENSDARG00000092638 ptprua; ENSDARG00000101081 ptprub	ENSDARG00000092638	ptprua	protein_tyrosine_phosphatase,_receptor_type,_U,_a	563584	ZDB-GENE-060503-232
ENSDARG00000101081	ptprub	ENSG00000060656 PTPRU	many to one	ENSDARG00000092638 ptprua; ENSDARG00000101081 ptprub	ENSDARG00000101081	ptprub	protein_tyrosine_phosphatase,_receptor_type,_U,_b	335096	ZDB-GENE-030131-7036
ENSDARG00000023160	snrnp40	ENSG00000060688 SNRNP40	one to one	NA	ENSDARG00000023160	snrnp40	small_nuclear_ribonucleoprotein_40_(U5)	393292	ZDB-GENE-040426-978
ENSDARG00000009014	col11a1b	ENSG00000060718 COL11A1	many to one	ENSDARG00000009014 col11a1b; ENSDARG00000026165 col11a1a	ENSDARG00000009014	col11a1b	collagen,_type_XI,_alpha_1b	555202	ZDB-GENE-070912-607
ENSDARG00000026165	col11a1a	ENSG00000060718 COL11A1	many to one	ENSDARG00000009014 col11a1b; ENSDARG00000026165 col11a1a	ENSDARG00000026165	col11a1a	collagen,_type_XI,_alpha_1a	565402	ZDB-GENE-070209-167
ENSDARG00000074750	qser1	ENSG00000060749 QSER1	one to one	NA	ENSDARG00000074750	qser1	glutamine_and_serine_rich_1	100330496	ZDB-GENE-030131-2978
ENSDARG00000093448	mpc1	ENSG00000060762 MPC1	one to one	NA	ENSDARG00000093448	mpc1	mitochondrial_pyruvate_carrier_1	436671	ZDB-GENE-040718-94
ENSDARG00000004687	acaa1	ENSG00000060971 ACAA1	one to one	NA	ENSDARG00000004687	acaa1	acetyl-CoA_acyltransferase_1	431754	ZDB-GENE-040704-48
ENSDARG00000045568	bcat1	ENSG00000060982 BCAT1	one to one	NA	ENSDARG00000045568	bcat1	branched_chain_amino-acid_transaminase_1,_cytosolic	337412	ZDB-GENE-030131-9358
ENSDARG00000073850	hdac7b	ENSG00000061273 HDAC7	many to one	ENSDARG00000073850 hdac7b; ENSDARG00000105179 hdac7a	ENSDARG00000073850	hdac7b	histone_deacetylase_7b	792596	ZDB-GENE-131127-113
ENSDARG00000105179	hdac7a	ENSG00000061273 HDAC7	many to one	ENSDARG00000073850 hdac7b; ENSDARG00000105179 hdac7a	ENSDARG00000105179	CABZ01074076.1	?	?	?
ENSDARG00000075565	lzts1	ENSG00000061337 LZTS1	one to one	NA	ENSDARG00000075565	lzts1	leucine_zipper,_putative_tumor_suppressor_1	569281	ZDB-GENE-081104-431
ENSDARG00000060853	nckap1	ENSG00000061676 NCKAP1	one to one	NA	ENSDARG00000060853	nckap1	NCK-associated_protein_1	561894	ZDB-GENE-030131-4426
ENSDARG00000038456	mrps35	ENSG00000061794 MRPS35	one to one	NA	ENSDARG00000038456	mrps35	mitochondrial_ribosomal_protein_S35	?	ZDB-GENE-050809-131
ENSDARG00000086790	gucy1b1	ENSG00000061918 GUCY1B1	one to one	NA	ENSDARG00000086790	gucy1b1	guanylate_cyclase_1_soluble_subunit_beta_1	100150304	ZDB-GENE-090313-160
ENSDARG00000005980	sfswap	ENSG00000061936 SFSWAP	one to one	NA	ENSDARG00000005980	sfswap	splicing_factor_SWAP	394143	ZDB-GENE-040426-931
ENSDARG00000090646	tnk2a	ENSG00000061938 TNK2	many to one	ENSDARG00000090646 tnk2a; ENSDARG00000104409 tnk2b	ENSDARG00000090646	tnk2a	tyrosine_kinase,_non-receptor,_2a	?	ZDB-GENE-091118-85
ENSDARG00000104409	tnk2b	ENSG00000061938 TNK2	many to one	ENSDARG00000090646 tnk2a; ENSDARG00000104409 tnk2b	ENSDARG00000104409	tnk2b	tyrosine_kinase,_non-receptor,_2b	559119	ZDB-GENE-110411-165
ENSDARG00000099798	mon2	ENSG00000061987 MON2	one to one	NA	ENSDARG00000099798	mon2	MON2_homolog,_regulator_of_endosome-to-Golgi_trafficking	100334806	ZDB-GENE-030131-2712
ENSDARG00000018846	dgat2	ENSG00000062282 DGAT2	one to one	NA	ENSDARG00000018846	dgat2	diacylglycerol_O-acyltransferase_2	565316	ZDB-GENE-050913-15
ENSDARG00000103364	cs	ENSG00000062485 CS	one to one	NA	ENSDARG00000103364	cs	citrate_synthase	322339	ZDB-GENE-030131-1058
ENSDARG00000100116	mrps24	ENSG00000062582 MRPS24	one to one	NA	ENSDARG00000100116	mrps24	mitochondrial_ribosomal_protein_S24	553711	ZDB-GENE-050522-393
ENSDARG00000063527	elmo2	ENSG00000062598 ELMO2	one to one	NA	ENSDARG00000063527	elmo2	engulfment_and_cell_motility_2	?	ZDB-GENE-140106-84
ENSDARG00000029768	waplb	ENSG00000062650 WAPL	many to one	ENSDARG00000029768 waplb; ENSDARG00000044144 wapla	ENSDARG00000029768	waplb	WAPL_cohesin_release_factor_b	100141368	ZDB-GENE-080220-45
ENSDARG00000044144	wapla	ENSG00000062650 WAPL	many to one	ENSDARG00000029768 waplb; ENSDARG00000044144 wapla	ENSDARG00000044144	wapla	WAPL_cohesin_release_factor_a	553345	ZDB-GENE-131010-1
ENSDARG00000012450	vmp1	ENSG00000062716 VMP1	one to one	NA	ENSDARG00000012450	vmp1	vacuole_membrane_protein_1	336789	ZDB-GENE-030131-8733
ENSDARG00000007566	appbp2	ENSG00000062725 APPBP2	one to one	NA	ENSDARG00000007566	appbp2	amyloid_beta_precursor_protein_(cytoplasmic_tail)_binding_protein_2	322995	ZDB-GENE-030131-1715
ENSDARG00000027689	pold1	ENSG00000062822 POLD1	one to one	NA	ENSDARG00000027689	pold1	polymerase_(DNA_directed),_delta_1,_catalytic_subunit	556456	ZDB-GENE-060429-1
ENSDARG00000079414	sez6b	ENSG00000063015 SEZ6	many to one	ENSDARG00000079414 sez6b; ENSDARG00000100876 sez6a	ENSDARG00000079414	sez6b	seizure_related_6_homolog_b	100536906	ZDB-GENE-110628-3
ENSDARG00000100876	sez6a	ENSG00000063015 SEZ6	many to one	ENSDARG00000079414 sez6b; ENSDARG00000100876 sez6a	ENSDARG00000100876	sez6a	seizure_related_6_homolog_a	562079	ZDB-GENE-030131-8208
ENSDARG00000010194	eif4bb	ENSG00000063046 EIF4B	many to one	ENSDARG00000010194 eif4bb; ENSDARG00000017439 eif4ba	ENSDARG00000010194	eif4bb	eukaryotic_translation_initiation_factor_4Bb	336619	ZDB-GENE-030131-8563
ENSDARG00000017439	eif4ba	ENSG00000063046 EIF4B	many to one	ENSDARG00000010194 eif4bb; ENSDARG00000017439 eif4ba	ENSDARG00000017439	eif4ba	eukaryotic_translation_initiation_factor_4Ba	553214	ZDB-GENE-060629-1
ENSDARG00000007129	slc6a16a	ENSG00000063127 SLC6A16	many to one	ENSDARG00000007129 slc6a16a; ENSDARG00000102377 slc6a16b	ENSDARG00000007129	slc6a16a	solute_carrier_family_6,_member_16a	?	ZDB-GENE-061009-43
ENSDARG00000102377	slc6a16b	ENSG00000063127 SLC6A16	many to one	ENSDARG00000007129 slc6a16a; ENSDARG00000102377 slc6a16b	ENSDARG00000102377	slc6a16b	solute_carrier_family_6,_member_16b	567809	ZDB-GENE-070424-95
ENSDARG00000061159	bicra	ENSG00000063169 BICRA	one to one	NA	ENSDARG00000061159	bicra	BRD4_interacting_chromatin_remodeling_complex_associated_protein	?	ZDB-GENE-031116-2
ENSDARG00000069893	sphk2	ENSG00000063176 SPHK2	one to one	NA	ENSDARG00000069893	sphk2	sphingosine_kinase_2	100150090	ZDB-GENE-100922-225
ENSDARG00000029533	rpl18	ENSG00000063177 RPL18	one to one	NA	ENSDARG00000029533	rpl18	ribosomal_protein_L18	445038	ZDB-GENE-040801-165
ENSDARG00000013371	isoc2	ENSG00000063241 ISOC2	one to one	NA	ENSDARG00000013371	isoc2	isochorismatase_domain_containing_2	492617	ZDB-GENE-070518-1
ENSDARG00000011740	u2af2b	ENSG00000063244 U2AF2	many to one	ENSDARG00000011740 u2af2b; ENSDARG00000012505 u2af2a	ENSDARG00000011740	u2af2b	U2_small_nuclear_RNA_auxiliary_factor_2b	402989	ZDB-GENE-040426-1881
ENSDARG00000012505	u2af2a	ENSG00000063244 U2AF2	many to one	ENSDARG00000011740 u2af2b; ENSDARG00000012505 u2af2a	ENSDARG00000012505	u2af2a	U2_small_nuclear_RNA_auxiliary_factor_2a	557103	ZDB-GENE-050706-131
ENSDARG00000010411	epn1	ENSG00000063245 EPN1	one to one	NA	ENSDARG00000010411	epn1	epsin_1	406671	ZDB-GENE-040426-2680
ENSDARG00000026448	med29	ENSG00000063322 MED29	one to one	NA	ENSDARG00000026448	med29	mediator_complex_subunit_29	797134	ZDB-GENE-021217-1
ENSDARG00000022378	mtmr1b	ENSG00000063601 MTMR1	many to one	ENSDARG00000022378 mtmr1b; ENSDARG00000056690 mtmr1a	ENSDARG00000022378	mtmr1b	myotubularin_related_protein_1b	541517	ZDB-GENE-050327-48
ENSDARG00000056690	mtmr1a	ENSG00000063601 MTMR1	many to one	ENSDARG00000022378 mtmr1b; ENSDARG00000056690 mtmr1a	ENSDARG00000056690	mtmr1a	myotubularin_related_protein_1a	?	ZDB-GENE-050522-518
ENSDARG00000019341	gpc1a	ENSG00000063660 GPC1	many to one	ENSDARG00000019341 gpc1a; ENSDARG00000090585 gpc1b	ENSDARG00000019341	gpc1a	glypican_1a	?	ZDB-GENE-051120-147
ENSDARG00000090585	gpc1b	ENSG00000063660 GPC1	many to one	ENSDARG00000019341 gpc1a; ENSDARG00000090585 gpc1b	ENSDARG00000090585	gpc1b	glypican_1b	393995	ZDB-GENE-040426-1306
ENSDARG00000062561	adck1	ENSG00000063761 ADCK1	one to one	NA	ENSDARG00000062561	adck1	aarF_domain_containing_kinase_1	100144553	ZDB-GENE-080401-5
ENSDARG00000025338	hagh	ENSG00000063854 HAGH	one to one	NA	ENSDARG00000025338	hagh	hydroxyacylglutathione_hydrolase	336977	ZDB-GENE-030131-8921
ENSDARG00000090993	rnf4	ENSG00000063978 RNF4	one to one	NA	ENSDARG00000090993	rnf4	ring_finger_protein_4	557319	ZDB-GENE-041008-246
ENSDARG00000058325	casp8	ENSG00000064012 CASP8	one to one	NA	ENSDARG00000058325	casp8	caspase_8,_apoptosis-related_cysteine_peptidase	58022	ZDB-GENE-000713-1
ENSDARG00000074275	limch1a	ENSG00000064042 LIMCH1	many to one	ENSDARG00000074275 limch1a; ENSDARG00000103774 limch1b	ENSDARG00000074275	limch1a	LIM_and_calponin_homology_domains_1a	561940	ZDB-GENE-090312-153
ENSDARG00000103774	limch1b	ENSG00000064042 LIMCH1	many to one	ENSDARG00000074275 limch1a; ENSDARG00000103774 limch1b	ENSDARG00000103774	limch1b	LIM_and_calponin_homology_domains_1b	557200	ZDB-GENE-030131-9210
ENSDARG00000011764	ints13	ENSG00000064102 INTS13	one to one	NA	ENSDARG00000011764	ints13	integrator_complex_subunit_13	334292	ZDB-GENE-030131-6224
ENSDARG00000093658	tm7sf3	ENSG00000064115 TM7SF3	one to one	NA	ENSDARG00000093658	tm7sf3	transmembrane_7_superfamily_member_3	565343	ZDB-GENE-030131-1770
ENSDARG00000014626	dlx3b	ENSG00000064195 DLX3	one to one	NA	ENSDARG00000014626	dlx3b	distal-less_homeobox_3b	30585	ZDB-GENE-980526-280
ENSDARG00000069361	spa17	ENSG00000064199 SPA17	one to one	NA	ENSDARG00000069361	spa17	sperm_autoantigenic_protein_17	?	ZDB-GENE-061027-337
ENSDARG00000035290	dmrt3a	ENSG00000064218 DMRT3	one to one	NA	ENSDARG00000035290	dmrt3a	doublesex_and_mab-3_related_transcription_factor_3a	450035	ZDB-GENE-021220-3
ENSDARG00000088708	ngfra	ENSG00000064300 NGFR	many to one	ENSDARG00000088708 ngfra; ENSDARG00000089223 ngfrb	ENSDARG00000088708	ngfra	nerve_growth_factor_receptor_a_(TNFR_superfamily,_member_16)	100535003	ZDB-GENE-050928-1
ENSDARG00000089223	ngfrb	ENSG00000064300 NGFR	many to one	ENSDARG00000088708 ngfra; ENSDARG00000089223 ngfrb	ENSDARG00000089223	ngfrb	nerve_growth_factor_receptor_b	564338	ZDB-GENE-070606-2
ENSDARG00000061328	cdon	ENSG00000064309 CDON	one to one	NA	ENSDARG00000061328	cdon	cell_adhesion_associated,_oncogene_regulated	280652	ZDB-GENE-021115-4
ENSDARG00000102307	taf2	ENSG00000064313 TAF2	one to one	NA	ENSDARG00000102307	taf2	TAF2_RNA_polymerase_II,_TATA_box_binding_protein_(TBP)-associated_factor	324486	ZDB-GENE-030131-3207
ENSDARG00000042518	hipk2	ENSG00000064393 HIPK2	one to one	NA	ENSDARG00000042518	hipk2	homeodomain_interacting_protein_kinase_2	557551	ZDB-GENE-031125-4
ENSDARG00000045680	tnpo3	ENSG00000064419 TNPO3	one to one	NA	ENSDARG00000045680	tnpo3	transportin_3	394062	ZDB-GENE-040426-708
ENSDARG00000016730	rfxank	ENSG00000064490 RFXANK	one to one	NA	ENSDARG00000016730	rfxank	regulatory_factor_X-associated_ankyrin-containing_protein	100170804	ZDB-GENE-050208-596
ENSDARG00000012790	tmem161a	ENSG00000064545 TMEM161A	one to one	NA	ENSDARG00000012790	tmem161a	transmembrane_protein_161A	?	ZDB-GENE-041111-267
ENSDARG00000042338	lpar2a	ENSG00000064547 LPAR2	many to one	ENSDARG00000042338 lpar2a; ENSDARG00000042561 lpar2b	ENSDARG00000042338	lpar2a	lysophosphatidic_acid_receptor_2a	445184	ZDB-GENE-040801-97
ENSDARG00000042561	lpar2b	ENSG00000064547 LPAR2	many to one	ENSDARG00000042338 lpar2a; ENSDARG00000042561 lpar2b	ENSDARG00000042561	lpar2b	lysophosphatidic_acid_receptor_2b	567956	ZDB-GENE-051120-99
ENSDARG00000098114	ctsa	ENSG00000064601 CTSA	one to one	NA	ENSDARG00000098114	ctsa	cathepsin_A	321818	ZDB-GENE-030131-537
ENSDARG00000104573	slc12a2	ENSG00000064651 SLC12A2	one to one	NA	ENSDARG00000104573	slc12a2	solute_carrier_family_12_(sodium/potassium/chloride_transporter),_member_2	415170	ZDB-GENE-040625-53
ENSDARG00000053527	snx24	ENSG00000064652 SNX24	one to one	NA	ENSDARG00000053527	snx24	sorting_nexin_24	?	ZDB-GENE-050913-45
ENSDARG00000018984	eya2	ENSG00000064655 EYA2	one to one	NA	ENSDARG00000018984	eya2	EYA_transcriptional_coactivator_and_phosphatase_2	447819	ZDB-GENE-040912-24
ENSDARG00000035858	cnn2	ENSG00000064666 CNN2	one to one	NA	ENSDARG00000035858	cnn2	calponin_2	406658	ZDB-GENE-030131-542
ENSDARG00000100198	sncaip	ENSG00000064692 SNCAIP	one to one	NA	ENSDARG00000100198	sncaip	synuclein,_alpha_interacting_protein	796993	ZDB-GENE-080204-71
ENSDARG00000061204	ddx20	ENSG00000064703 DDX20	one to one	NA	ENSDARG00000061204	ddx20	DEAD_(Asp-Glu-Ala-Asp)_box_polypeptide_20	556273	ZDB-GENE-030131-202
ENSDARG00000058924	pou1f1	ENSG00000064835 POU1F1	one to one	NA	ENSDARG00000058924	pou1f1	POU_class_1_homeobox_1	405777	ZDB-GENE-040630-7
ENSDARG00000098801	sbno2a	ENSG00000064932 SBNO2	one to one	NA	ENSDARG00000098801	sbno2a	strawberry_notch_homolog_2a	100330841	ZDB-GENE-100629-3
ENSDARG00000000476	pms1	ENSG00000064933 PMS1	one to one	NA	ENSDARG00000000476	pms1	PMS1_homolog_1,_mismatch_repair_system_component	368631	ZDB-GENE-030616-528
ENSDARG00000042045	hmg20b	ENSG00000064961 HMG20B	one to one	NA	ENSDARG00000042045	hmg20b	high_mobility_group_20B	553572	ZDB-GENE-030131-4258
ENSDARG00000011473	calcrla	ENSG00000064989 CALCRL	many to one	ENSDARG00000011473 calcrla; ENSDARG00000011571 calcrlb	ENSDARG00000011473	calcrla	calcitonin_receptor-like_a	445508	ZDB-GENE-040822-26
ENSDARG00000011571	calcrlb	ENSG00000064989 CALCRL	many to one	ENSDARG00000011473 calcrla; ENSDARG00000011571 calcrlb	ENSDARG00000011571	calcrlb	calcitonin_receptor-like_b	567131	ZDB-GENE-080924-1
ENSDARG00000037855	taf11	ENSG00000064995 TAF11	one to one	NA	ENSDARG00000037855	taf11	TAF11_RNA_polymerase_II,_TATA_box_binding_protein_(TBP)-associated_factor	436821	ZDB-GENE-040718-283
ENSDARG00000062396	anks1aa	ENSG00000064999 ANKS1A	many to one	ENSDARG00000062396 anks1aa; ENSDARG00000078901 anks1ab	ENSDARG00000062396	anks1aa	ankyrin_repeat_and_sterile_alpha_motif_domain_containing_1Aa	?	ZDB-GENE-090312-152
ENSDARG00000078901	anks1ab	ENSG00000064999 ANKS1A	many to one	ENSDARG00000062396 anks1aa; ENSDARG00000078901 anks1ab	ENSDARG00000078901	anks1ab	ankyrin_repeat_and_sterile_alpha_motif_domain_containing_1Ab	100003659	ZDB-GENE-110107-1
ENSDARG00000071424	ap3d1	ENSG00000065000 AP3D1	one to one	NA	ENSDARG00000071424	ap3d1	adaptor-related_protein_complex_3,_delta_1_subunit	563359	ZDB-GENE-050208-437
ENSDARG00000013279	znf76	ENSG00000065029 ZNF76	one to one	NA	ENSDARG00000013279	znf76	zinc_finger_protein_76	564210	ZDB-GENE-061027-379
ENSDARG00000042881	nthl1	ENSG00000065057 NTHL1	one to one	NA	ENSDARG00000042881	nthl1	nth-like_DNA_glycosylase_1	100008368	ZDB-GENE-120511-4
ENSDARG00000077011	uhrf1bp1	ENSG00000065060 UHRF1BP1	one to one	NA	ENSDARG00000077011	uhrf1bp1	UHRF1_binding_protein_1	567346	ZDB-GENE-090312-82
ENSDARG00000030644	gnai3	ENSG00000065135 GNAI3	one to one	NA	ENSDARG00000030644	gnai3	guanine_nucleotide_binding_protein_(G_protein),_alpha_inhibiting_activity_polypeptide_3	100006888	ZDB-GENE-070713-6
ENSDARG00000078425	oat	ENSG00000065154 OAT	one to one	NA	ENSDARG00000078425	oat	ornithine_aminotransferase	572518	ZDB-GENE-110411-148
ENSDARG00000011079	wdr3	ENSG00000065183 WDR3	one to one	NA	ENSDARG00000011079	wdr3	WD_repeat_domain_3	321058	ZDB-GENE-030131-9830
ENSDARG00000101983	pkn2	ENSG00000065243 PKN2	one to one	NA	ENSDARG00000101983	pkn2	protein_kinase_N2	571965	ZDB-GENE-061207-42
ENSDARG00000041113	wdr18	ENSG00000065268 WDR18	one to one	NA	ENSDARG00000041113	wdr18	WD_repeat_domain_18	445819	ZDB-GENE-040905-4
ENSDARG00000030092	tram2	ENSG00000065308 TRAM2	one to one	NA	ENSDARG00000030092	tram2	translocation_associated_membrane_protein_2	406344	ZDB-GENE-040426-2024
ENSDARG00000022531	ntn1b	ENSG00000065320 NTN1	many to one	ENSDARG00000022531 ntn1b; ENSDARG00000105112 ntn1a	ENSDARG00000022531	ntn1b	netrin_1b	30192	ZDB-GENE-990415-168
ENSDARG00000105112	ntn1a	ENSG00000065320 NTN1	many to one	ENSDARG00000022531 ntn1b; ENSDARG00000105112 ntn1a	ENSDARG00000105112	ntn1a	netrin_1a	30227	ZDB-GENE-990415-169
ENSDARG00000045815	mcm10	ENSG00000065328 MCM10	one to one	NA	ENSDARG00000045815	mcm10	minichromosome_maintenance_10_replication_initiation_factor	553396	ZDB-GENE-041210-42
ENSDARG00000060626	dgkaa	ENSG00000065357 DGKA	many to one	ENSDARG00000060626 dgkaa; ENSDARG00000098175 dgkab	ENSDARG00000060626	dgkaa	diacylglycerol_kinase,_alpha_a	724010	ZDB-GENE-060616-305
ENSDARG00000098175	dgkab	ENSG00000065357 DGKA	many to one	ENSDARG00000060626 dgkaa; ENSDARG00000098175 dgkab	ENSDARG00000098175	dgkab	diacylglycerol_kinase,_alpha_b	564739	ZDB-GENE-121105-5
ENSDARG00000006202	erbb3a	ENSG00000065361 ERBB3	many to one	ENSDARG00000006202 erbb3a; ENSDARG00000036993 erbb3b	ENSDARG00000006202	erbb3a	erb-b2_receptor_tyrosine_kinase_3a	386635	ZDB-GENE-030916-3
ENSDARG00000036993	erbb3b	ENSG00000065361 ERBB3	many to one	ENSDARG00000006202 erbb3a; ENSDARG00000036993 erbb3b	ENSDARG00000036993	erbb3b	erb-b2_receptor_tyrosine_kinase_3b	544664;100149258	ZDB-GENE-050107-1
ENSDARG00000103799	kars	ENSG00000065427 KARS	one to one	NA	ENSDARG00000103799	kars	lysyl-tRNA_synthetase	280647	ZDB-GENE-021115-8
ENSDARG00000061348	adat1	ENSG00000065457 ADAT1	one to one	NA	ENSDARG00000061348	adat1	adenosine_deaminase,_tRNA-specific_1	792614	ZDB-GENE-070410-64
ENSDARG00000069242	pdia5	ENSG00000065485 PDIA5	one to one	NA	ENSDARG00000069242	pdia5	protein_disulfide_isomerase_family_A,_member_5	?	ZDB-GENE-030521-5
ENSDARG00000026988	tbc1d22b	ENSG00000065491 TBC1D22B	one to one	NA	ENSDARG00000026988	tbc1d22b	TBC1_domain_family,_member_22B	?	ZDB-GENE-091118-28
ENSDARG00000019332	ndufb4	ENSG00000065518 NDUFB4	one to one	NA	ENSDARG00000019332	ndufb4	NADH_dehydrogenase_(ubiquinone)_1_beta_subcomplex,_4	406306	ZDB-GENE-040426-1973
ENSDARG00000074245	spen	ENSG00000065526 SPEN	one to one	NA	ENSDARG00000074245	spen	spen_family_transcriptional_repressor	503940	ZDB-GENE-050309-70
ENSDARG00000004753	mylkb	ENSG00000065534 MYLK	many to one	ENSDARG00000004753 mylkb; ENSDARG00000034801 mylka	ENSDARG00000004753	mylkb	myosin_light_chain_kinase_b	492576	ZDB-GENE-041111-150
ENSDARG00000034801	mylka	ENSG00000065534 MYLK	many to one	ENSDARG00000004753 mylkb; ENSDARG00000034801 mylka	ENSDARG00000034801	mylka	myosin,_light_chain_kinase_a	?	ZDB-GENE-030131-8207
ENSDARG00000015889	zc3h15	ENSG00000065548 ZC3H15	one to one	NA	ENSDARG00000015889	zc3h15	zinc_finger_CCCH-type_containing_15	334307	ZDB-GENE-030131-6239
ENSDARG00000063583	map2k4a	ENSG00000065559 MAP2K4	many to one	ENSDARG00000063583 map2k4a; ENSDARG00000077177 map2k4b	ENSDARG00000063583	map2k4a	mitogen-activated_protein_kinase_kinase_4a	403052	ZDB-GENE-060512-98
ENSDARG00000077177	map2k4b	ENSG00000065559 MAP2K4	many to one	ENSDARG00000063583 map2k4a; ENSDARG00000077177 map2k4b	ENSDARG00000077177	map2k4b	mitogen-activated_protein_kinase_kinase_4b	568951	ZDB-GENE-080721-13
ENSDARG00000012271	tmem206	ENSG00000065600 TMEM206	one to one	NA	ENSDARG00000012271	tmem206	transmembrane_protein_206	393429	ZDB-GENE-040426-1173
ENSDARG00000012574	slkb	ENSG00000065613 SLK	many to one	ENSDARG00000012574 slkb; ENSDARG00000061525 slka	ENSDARG00000012574	slkb	STE20-like_kinase_b	562769	ZDB-GENE-030131-1684
ENSDARG00000061525	slka	ENSG00000065613 SLK	many to one	ENSDARG00000012574 slkb; ENSDARG00000061525 slka	ENSDARG00000061525	slka	STE20-like_kinase_a	568838	ZDB-GENE-050411-66
ENSDARG00000020898	cyb5r4	ENSG00000065615 CYB5R4	one to one	NA	ENSDARG00000020898	cyb5r4	cytochrome_b5_reductase_4	553685	ZDB-GENE-050522-225
ENSDARG00000069415	col17a1a	ENSG00000065618 COL17A1	many to one	ENSDARG00000069415 col17a1a; ENSDARG00000079011 col17a1b	ENSDARG00000069415	col17a1a	collagen,_type_XVII,_alpha_1a	557257	ZDB-GENE-090313-107
ENSDARG00000079011	col17a1b	ENSG00000065618 COL17A1	many to one	ENSDARG00000069415 col17a1a; ENSDARG00000079011 col17a1b	ENSDARG00000079011	col17a1b	collagen,_type_XVII,_alpha_1b	?	ZDB-GENE-030131-7145
ENSDARG00000033285	gsto2	ENSG00000065621 GSTO2	one to one	NA	ENSDARG00000033285	gsto2	glutathione_S-transferase_omega_2	492500	ZDB-GENE-041114-67
ENSDARG00000034173	prkcq	ENSG00000065675 PRKCQ	one to one	NA	ENSDARG00000034173	prkcq	protein_kinase_C,_theta	555521	ZDB-GENE-041210-195
ENSDARG00000008767	tle2b	ENSG00000065717 TLE2	many to one	ENSDARG00000008767 tle2b; ENSDARG00000042484 tle2a; ENSDARG00000067832 tle2c	ENSDARG00000008767	tle2b	transducin_like_enhancer_of_split_2b	?	ZDB-GENE-050208-677
ENSDARG00000042484	tle2a	ENSG00000065717 TLE2	many to one	ENSDARG00000008767 tle2b; ENSDARG00000042484 tle2a; ENSDARG00000067832 tle2c	ENSDARG00000042484	tle2a	transducin_like_enhancer_of_split_2a	565013	ZDB-GENE-030131-2826
ENSDARG00000067832	tle2c	ENSG00000065717 TLE2	many to one	ENSDARG00000008767 tle2b; ENSDARG00000042484 tle2a; ENSDARG00000067832 tle2c	ENSDARG00000067832	tle2c	transducin_like_enhancer_of_split_2c	?	ZDB-GENE-060512-84
ENSDARG00000026635	asb1	ENSG00000065802 ASB1	one to one	NA	ENSDARG00000026635	asb1	ankyrin_repeat_and_SOCS_box_containing_1	554673	ZDB-GENE-040718-234
ENSDARG00000026865	fam107b	ENSG00000065809 FAM107B	one to one	NA	ENSDARG00000026865	fam107b	family_with_sequence_similarity_107,_member_B	386641	ZDB-GENE-031030-12
ENSDARG00000053215	me1	ENSG00000065833 ME1	one to one	NA	ENSDARG00000053215	me1	malic_enzyme_1,_NADP(+)-dependent,_cytosolic	768196	ZDB-GENE-061013-438
ENSDARG00000062081	tbc1d1	ENSG00000065882 TBC1D1	one to one	NA	ENSDARG00000062081	tbc1d1	TBC1_(tre-2/USP6,_BUB2,_cdc16)_domain_family,_member_1	561193	ZDB-GENE-060710-1
ENSDARG00000076791	cdk13	ENSG00000065883 CDK13	one to one	NA	ENSDARG00000076791	cdk13	cyclin-dependent_kinase_13	108178997	ZDB-GENE-030131-4975
ENSDARG00000098646	mthfd2	ENSG00000065911 MTHFD2	one to one	NA	ENSDARG00000098646	mthfd2	methylenetetrahydrofolate_dehydrogenase_(NADP+_dependent)_2,_methenyltetrahydrofolate_cyclohydrolase	100004977	ZDB-GENE-040704-20
ENSDARG00000076754	slc9a7	ENSG00000065923 SLC9A7	one to one	NA	ENSDARG00000076754	slc9a7	solute_carrier_family_9,_subfamily_A_(NHE7,_cation_proton_antiporter_7),_member_7	554532	ZDB-GENE-050913-8
ENSDARG00000057680	foxj2	ENSG00000065970 FOXJ2	one to one	NA	ENSDARG00000057680	foxj2	forkhead_box_J2	558490	ZDB-GENE-100922-240
ENSDARG00000004757	ybx1	ENSG00000065978 YBX1	one to one	NA	ENSDARG00000004757	ybx1	Y_box_binding_protein_1	795398	ZDB-GENE-000629-3
ENSDARG00000027017	ppp2r5a	ENSG00000066027 PPP2R5A	one to one	NA	ENSDARG00000027017	ppp2r5a	protein_phosphatase_2,_regulatory_subunit_B',_alpha_isoform	562460	ZDB-GENE-040724-174
ENSDARG00000024785	ctnna2	ENSG00000066032 CTNNA2	one to one	NA	ENSDARG00000024785	ctnna2	catenin_(cadherin-associated_protein),_alpha_2	567500	ZDB-GENE-060815-3
ENSDARG00000038695	elavl1a	ENSG00000066044 ELAVL1	many to one	ENSDARG00000038695 elavl1a; ENSDARG00000101744 elavl1b	ENSDARG00000038695	elavl1a	ELAV_like_RNA_binding_protein_1a	30736	ZDB-GENE-990415-245
ENSDARG00000101744	elavl1b	ENSG00000066044 ELAVL1	many to one	ENSDARG00000038695 elavl1a; ENSDARG00000101744 elavl1b	ENSDARG00000101744	elavl1b	ELAV_like_RNA_binding_protein_1b	30065	ZDB-GENE-000210-17
ENSDARG00000004105	tie1	ENSG00000066056 TIE1	one to one	NA	ENSDARG00000004105	tie1	tyrosine_kinase_with_immunoglobulin-like_and_EGF-like_domains_1	30746	ZDB-GENE-990415-55
ENSDARG00000005350	dip2ba	ENSG00000066084 DIP2B	many to one	ENSDARG00000005350 dip2ba; ENSDARG00000016348 dip2bb	ENSDARG00000005350	dip2ba	disco-interacting_protein_2_homolog_Ba	405899	ZDB-GENE-040426-2305
ENSDARG00000016348	dip2bb	ENSG00000066084 DIP2B	many to one	ENSDARG00000005350 dip2ba; ENSDARG00000016348 dip2bb	ENSDARG00000016348	dip2bb	disco-interacting_protein_2_homolog_Bb	568954	ZDB-GENE-100729-4
ENSDARG00000019004	smarcd1	ENSG00000066117 SMARCD1	one to one	NA	ENSDARG00000019004	smarcd1	SWI/SNF_related,_matrix_associated,_actin_dependent_regulator_of_chromatin,_subfamily_d,_member_1	323115	ZDB-GENE-030131-1835
ENSDARG00000018782	kdm4aa	ENSG00000066135 KDM4A	many to one	ENSDARG00000018782 kdm4aa; ENSDARG00000019103 kdm4ab	ENSDARG00000018782	kdm4aa	lysine_(K)-specific_demethylase_4A,_genome_duplicate_a	100003413	ZDB-GENE-110609-4
ENSDARG00000019103	kdm4ab	ENSG00000066135 KDM4A	many to one	ENSDARG00000018782 kdm4aa; ENSDARG00000019103 kdm4ab	ENSDARG00000019103	kdm4ab	lysine_(K)-specific_demethylase_4A,_genome_duplicate_b	334347	ZDB-GENE-030131-6279
ENSDARG00000070151	nfyc	ENSG00000066136 NFYC	one to one	NA	ENSDARG00000070151	nfyc	nuclear_transcription_factor_Y,_gamma	323445	ZDB-GENE-030131-2165
ENSDARG00000017055	zmynd12	ENSG00000066185 ZMYND12	one to one	NA	ENSDARG00000017055	zmynd12	zinc_finger,_MYND-type_containing_12	492338	ZDB-GENE-041114-133
ENSDARG00000036722	slc9a3.2	ENSG00000066230 SLC9A3	many to one	ENSDARG00000036722 slc9a3.2; ENSDARG00000058498 slc9a3.1	ENSDARG00000036722	slc9a3.2	solute_carrier_family_9,_subfamily_A_(NHE3,_cation_proton_antiporter_3),_member_3,_tandem_duplicate_2	568314	ZDB-GENE-060503-640
ENSDARG00000058498	slc9a3.1	ENSG00000066230 SLC9A3	many to one	ENSDARG00000036722 slc9a3.2; ENSDARG00000058498 slc9a3.1	ENSDARG00000058498	slc9a3.1	solute_carrier_family_9,_subfamily_A_(NHE3,_cation_proton_antiporter_3),_member_3,_tandem_duplicate_1	568258	ZDB-GENE-060503-545
ENSDARG00000076179	ngef	ENSG00000066248 NGEF	one to one	NA	ENSDARG00000076179	ngef	neuronal_guanine_nucleotide_exchange_factor	569090	ZDB-GENE-130530-794
ENSDARG00000103754	aspm	ENSG00000066279 ASPM	one to one	NA	ENSDARG00000103754	aspm	abnormal_spindle_microtubule_assembly	554173	ZDB-GENE-050208-620
ENSDARG00000099960	elovl1a	ENSG00000066322 ELOVL1	many to one	ENSDARG00000099960 elovl1a; ENSDARG00000103735 elovl1b	ENSDARG00000099960	elovl1a	ELOVL_fatty_acid_elongase_1a	449816	ZDB-GENE-041010-66
ENSDARG00000103735	elovl1b	ENSG00000066322 ELOVL1	many to one	ENSDARG00000099960 elovl1a; ENSDARG00000103735 elovl1b	ENSDARG00000103735	elovl1b	ELOVL_fatty_acid_elongase_1b	406725	ZDB-GENE-040426-2755
ENSDARG00000000767	spi1b	ENSG00000066336 SPI1	many to one	ENSDARG00000000767 spi1b; ENSDARG00000067797 spi1a	ENSDARG00000000767	spi1b	Spi-1_proto-oncogene_b	30117	ZDB-GENE-980526-164
ENSDARG00000067797	spi1a	ENSG00000066336 SPI1	many to one	ENSDARG00000000767 spi1b; ENSDARG00000067797 spi1a	ENSDARG00000067797	spi1a	Spi-1_proto-oncogene_a	751704	ZDB-GENE-060825-351
ENSDARG00000036070	znrd1	ENSG00000066379 ZNRD1	one to one	NA	ENSDARG00000036070	znrd1	zinc_ribbon_domain_containing_1	541428	ZDB-GENE-050320-131
ENSDARG00000006889	mpped2a	ENSG00000066382 MPPED2	many to one	ENSDARG00000006889 mpped2a; ENSDARG00000034443 mpped2	ENSDARG00000006889	mpped2a	metallophosphoesterase_domain_containing_2a	?	ZDB-GENE-050417-241
ENSDARG00000034443	mpped2	ENSG00000066382 MPPED2	many to one	ENSDARG00000006889 mpped2a; ENSDARG00000034443 mpped2	ENSDARG00000034443	mpped2	metallophosphoesterase_domain_containing_2b	336959	ZDB-GENE-030131-8903
ENSDARG00000103087	cldn18	ENSG00000066405 CLDN18	one to one	NA	ENSDARG00000103087	FQ377628.1	?	557209	?
ENSDARG00000017886	zbtb11	ENSG00000066422 ZBTB11	one to one	NA	ENSDARG00000017886	zbtb11	zinc_finger_and_BTB_domain_containing_11	555217	ZDB-GENE-030131-5055
ENSDARG00000099274	atxn3	ENSG00000066427 ATXN3	one to one	NA	ENSDARG00000099274	atxn3	ataxin_3	394079	ZDB-GENE-040426-983
ENSDARG00000039279	golga5	ENSG00000066455 GOLGA5	one to one	NA	ENSDARG00000039279	golga5	golgin_A5	?	ZDB-GENE-040426-2749
ENSDARG00000058115	fgfr2	ENSG00000066468 FGFR2	one to one	NA	ENSDARG00000058115	fgfr2	fibroblast_growth_factor_receptor_2	352940	ZDB-GENE-030323-1
ENSDARG00000017708	lrrc40	ENSG00000066557 LRRC40	one to one	NA	ENSDARG00000017708	lrrc40	leucine_rich_repeat_containing_40	334130	ZDB-GENE-030131-6062
ENSDARG00000060069	isoc1	ENSG00000066583 ISOC1	one to one	NA	ENSDARG00000060069	isoc1	isochorismatase_domain_containing_1	559897	ZDB-GENE-061020-1
ENSDARG00000042840	eml1	ENSG00000066629 EML1	one to one	NA	ENSDARG00000042840	eml1	echinoderm_microtubule_associated_protein_like_1	767643	ZDB-GENE-060929-156
ENSDARG00000040033	trmt11	ENSG00000066651 TRMT11	one to one	NA	ENSDARG00000040033	trmt11	tRNA_methyltransferase_11_homolog_(S._cerevisiae)	?	ZDB-GENE-040426-953
ENSDARG00000100264	thumpd1	ENSG00000066654 THUMPD1	one to one	NA	ENSDARG00000100264	thumpd1	THUMP_domain_containing_1	402955	ZDB-GENE-040426-1805
ENSDARG00000015016	kif26ab	ENSG00000066735 KIF26A	many to one	ENSDARG00000015016 kif26ab; ENSDARG00000042368 kif26aa	ENSDARG00000015016	kif26ab	kinesin_family_member_26Ab	58004	ZDB-GENE-100716-6
ENSDARG00000042368	kif26aa	ENSG00000066735 KIF26A	many to one	ENSDARG00000015016 kif26ab; ENSDARG00000042368 kif26aa	ENSDARG00000042368	kif26aa	kinesin_family_member_26Aa	567643	ZDB-GENE-041001-148
ENSDARG00000097650	atg2b	ENSG00000066739 ATG2B	one to one	NA	ENSDARG00000097650	atg2b	autophagy_related_2B	?	ZDB-GENE-131121-626
ENSDARG00000063474	arfgef1	ENSG00000066777 ARFGEF1	one to one	NA	ENSDARG00000063474	arfgef1	ADP-ribosylation_factor_guanine_nucleotide-exchange_factor_1_(brefeldin_A-inhibited)	100329953	ZDB-GENE-030131-108
ENSDARG00000077987	zfat	ENSG00000066827 ZFAT	one to one	NA	ENSDARG00000077987	zfat	zinc_finger_and_AT_hook_domain_containing	?	ZDB-GENE-130204-2
ENSDARG00000045304	mtfr1	ENSG00000066855 MTFR1	one to one	NA	ENSDARG00000045304	mtfr1	mitochondrial_fission_regulator_1	494035	ZDB-GENE-041212-86
ENSDARG00000104388	stag3	ENSG00000066923 STAG3	one to one	NA	ENSDARG00000104388	stag3	stromal_antigen_3	?	ZDB-GENE-140106-130
ENSDARG00000003462	fech	ENSG00000066926 FECH	one to one	NA	ENSDARG00000003462	fech	ferrochelatase	58215	ZDB-GENE-000928-1
ENSDARG00000073843	myo9ab	ENSG00000066933 MYO9A	many to one	ENSDARG00000073843 myo9ab; ENSDARG00000076729 myo9aa	ENSDARG00000073843	myo9ab	myosin_IXAb	?	ZDB-GENE-080424-6
ENSDARG00000076729	myo9aa	ENSG00000066933 MYO9A	many to one	ENSDARG00000073843 myo9ab; ENSDARG00000076729 myo9aa	ENSDARG00000076729	myo9aa	myosin_IXAa	100006612	ZDB-GENE-080424-5
ENSDARG00000012801	pfkpb	ENSG00000067057 PFKP	many to one	ENSDARG00000012801 pfkpb; ENSDARG00000028000 pfkpa	ENSDARG00000012801	pfkpb	phosphofructokinase,_platelet_b	561416	ZDB-GENE-070912-634
ENSDARG00000028000	pfkpa	ENSG00000067057 PFKP	many to one	ENSDARG00000012801 pfkpb; ENSDARG00000028000 pfkpa	ENSDARG00000028000	pfkpa	phosphofructokinase,_platelet_a	560944	ZDB-GENE-091112-22
ENSDARG00000019976	idi1	ENSG00000067064 IDI1	one to one	NA	ENSDARG00000019976	idi1	isopentenyl-diphosphate_delta_isomerase_1	553513	ZDB-GENE-050913-44
ENSDARG00000029072	klf6a	ENSG00000067082 KLF6	many to one	ENSDARG00000029072 klf6a; ENSDARG00000038561 klf6b	ENSDARG00000029072	klf6a	Kruppel-like_factor_6a	280650	ZDB-GENE-021115-9
ENSDARG00000038561	klf6b	ENSG00000067082 KLF6	many to one	ENSDARG00000029072 klf6a; ENSDARG00000038561 klf6b	ENSDARG00000038561	klf6b	Kruppel-like_factor_6b	793760	ZDB-GENE-070912-633
ENSDARG00000053381	plpp1a	ENSG00000067113 PLPP1	one to one	NA	ENSDARG00000053381	plpp1a	phospholipid_phosphatase_1a	569053	ZDB-GENE-080225-26
ENSDARG00000102855	neo1a	ENSG00000067141 NEO1	one to one	NA	ENSDARG00000102855	neo1a	neogenin_1a	266983	ZDB-GENE-021031-1
ENSDARG00000019137	tram1	ENSG00000067167 TRAM1	one to one	NA	ENSDARG00000019137	tram1	translocation_associated_membrane_protein_1	266757	ZDB-GENE-021011-1
ENSDARG00000105039	phka1b	ENSG00000067177 PHKA1	one to one	NA	ENSDARG00000105039	phka1b	phosphorylase_kinase,_alpha_1b_(muscle)	562402	ZDB-GENE-091204-81
ENSDARG00000018569	tnfrsf1a	ENSG00000067182 TNFRSF1A	one to one	NA	ENSDARG00000018569	tnfrsf1a	tumor_necrosis_factor_receptor_superfamily,_member_1a	406471	ZDB-GENE-040426-2252
ENSDARG00000002167	cacnb1	ENSG00000067191 CACNB1	one to one	NA	ENSDARG00000002167	cacnb1	calcium_channel,_voltage-dependent,_beta_1_subunit	436925	ZDB-GENE-040718-399
ENSDARG00000070839	evi5b	ENSG00000067208 EVI5	many to one	ENSDARG00000070839 evi5b; ENSDARG00000077666 evi5a	ENSDARG00000070839	evi5b	ecotropic_viral_integration_site_5b	553306	ZDB-GENE-041111-244
ENSDARG00000077666	evi5a	ENSG00000067208 EVI5	many to one	ENSDARG00000070839 evi5b; ENSDARG00000077666 evi5a	ENSDARG00000077666	evi5a	ecotropic_viral_integration_site_5a	100332570	ZDB-GENE-110218-2
ENSDARG00000062142	stoml1	ENSG00000067221 STOML1	one to one	NA	ENSDARG00000062142	stoml1	stomatin_(EPB72)-like_1	?	ZDB-GENE-070209-241
ENSDARG00000099730	pkma	ENSG00000067225 PKM	many to one	ENSDARG00000099730 pkma; ENSDARG00000099860 pkmb	ENSDARG00000099730	pkma	pyruvate_kinase_M1/2a	335817	ZDB-GENE-031201-4
ENSDARG00000099860	pkmb	ENSG00000067225 PKM	many to one	ENSDARG00000099730 pkma; ENSDARG00000099860 pkmb	ENSDARG00000099860	pkmb	pyruvate_kinase_M1/2b	?	ZDB-GENE-040801-230
ENSDARG00000040326	dhx29	ENSG00000067248 DHX29	one to one	NA	ENSDARG00000040326	dhx29	DEAH_(Asp-Glu-Ala-His)_box_polypeptide_29	553505	ZDB-GENE-130530-606
ENSDARG00000057648	dnttip2	ENSG00000067334 DNTTIP2	one to one	NA	ENSDARG00000057648	dnttip2	deoxynucleotidyltransferase,_terminal,_interacting_protein_2	564961	ZDB-GENE-080513-5
ENSDARG00000077863	mettl22	ENSG00000067365 METTL22	one to one	NA	ENSDARG00000077863	mettl22	methyltransferase_like_22	796066	ZDB-GENE-081022-70
ENSDARG00000079000	tp53bp1	ENSG00000067369 TP53BP1	one to one	NA	ENSDARG00000079000	tp53bp1	tumor_protein_p53_binding_protein,_1	557086	ZDB-GENE-030131-3695
ENSDARG00000013478	rrp15	ENSG00000067533 RRP15	one to one	NA	ENSDARG00000013478	rrp15	ribosomal_RNA_processing_15_homolog	327053	ZDB-GENE-030131-5261
ENSDARG00000026845	rhoaa	ENSG00000067560 RHOA	many to one	ENSDARG00000026845 rhoaa; ENSDARG00000094673 rhoab; ENSDARG00000116058 rhoac	ENSDARG00000026845	rhoaa	ras_homolog_gene_family,_member_Aa	406411	ZDB-GENE-040426-2150
ENSDARG00000094673	rhoab	ENSG00000067560 RHOA	many to one	ENSDARG00000026845 rhoaa; ENSDARG00000094673 rhoab; ENSDARG00000116058 rhoac	ENSDARG00000094673	rhoab	ras_homolog_gene_family,_member_Ab	100006041	ZDB-GENE-040322-2
ENSDARG00000116058	rhoac	ENSG00000067560 RHOA	many to one	ENSDARG00000026845 rhoaa; ENSDARG00000094673 rhoab; ENSDARG00000116058 rhoac	ENSDARG00000116058	rhoac	ras_homolog_gene_family,_member_Ac	406659	ZDB-GENE-040426-2665
ENSDARG00000054707	dhx8	ENSG00000067596 DHX8	one to one	NA	ENSDARG00000054707	dhx8	DEAH_(Asp-Glu-Ala-His)_box_polypeptide_8	606595	ZDB-GENE-050809-39
ENSDARG00000043332	prkcz	ENSG00000067606 PRKCZ	one to one	NA	ENSDARG00000043332	prkcz	protein_kinase_C,_zeta	?	ZDB-GENE-070511-1
ENSDARG00000044134	iars2	ENSG00000067704 IARS2	one to one	NA	ENSDARG00000044134	iars2	isoleucyl-tRNA_synthetase_2,_mitochondrial	100001219	ZDB-GENE-030616-608
ENSDARG00000030614	syt1a	ENSG00000067715 SYT1	many to one	ENSDARG00000030614 syt1a; ENSDARG00000042350 syt1b	ENSDARG00000030614	syt1a	synaptotagmin_Ia	436736	ZDB-GENE-040718-165
ENSDARG00000042350	syt1b	ENSG00000067715 SYT1	many to one	ENSDARG00000030614 syt1a; ENSDARG00000042350 syt1b	ENSDARG00000042350	syt1b	synaptotagmin_Ib	100034471	ZDB-GENE-060503-166
ENSDARG00000005476	nav3	ENSG00000067798 NAV3	one to one	NA	ENSDARG00000005476	nav3	neuron_navigator_3	567779	ZDB-GENE-021205-1
ENSDARG00000023648	idh3g	ENSG00000067829 IDH3G	one to one	NA	ENSDARG00000023648	idh3g	isocitrate_dehydrogenase_3_(NAD+)_gamma	550579	ZDB-GENE-050417-435
ENSDARG00000104413	rogdi	ENSG00000067836 ROGDI	one to one	NA	ENSDARG00000104413	rogdi	rogdi_homolog_(Drosophila)	335642	ZDB-GENE-030131-7582
ENSDARG00000023445	atp2b3b	ENSG00000067842 ATP2B3	many to one	ENSDARG00000023445 atp2b3b; ENSDARG00000043474 atp2b3a	ENSDARG00000023445	atp2b3b	ATPase_plasma_membrane_Ca2+_transporting_3b	558525	ZDB-GENE-080409-2
ENSDARG00000043474	atp2b3a	ENSG00000067842 ATP2B3	many to one	ENSDARG00000023445 atp2b3b; ENSDARG00000043474 atp2b3a	ENSDARG00000043474	atp2b3a	ATPase_plasma_membrane_Ca2+_transporting_3a	436745	ZDB-GENE-040718-174
ENSDARG00000058993	rock1	ENSG00000067900 ROCK1	one to one	NA	ENSDARG00000058993	rock1	Rho-associated,_coiled-coil_containing_protein_kinase_1	100329779	ZDB-GENE-100712-2
ENSDARG00000040917	cbfb	ENSG00000067955 CBFB	one to one	NA	ENSDARG00000040917	cbfb	core-binding_factor,_beta_subunit	30744	ZDB-GENE-980526-440
ENSDARG00000014527	pdk3a	ENSG00000067992 PDK3	many to one	ENSDARG00000014527 pdk3a; ENSDARG00000099791 pdk3b	ENSDARG00000014527	pdk3a	pyruvate_dehydrogenase_kinase,_isozyme_3a	560068	ZDB-GENE-061220-3
ENSDARG00000099791	pdk3b	ENSG00000067992 PDK3	many to one	ENSDARG00000014527 pdk3a; ENSDARG00000099791 pdk3b	ENSDARG00000099791	pdk3b	pyruvate_dehydrogenase_kinase,_isozyme_3b	791206	ZDB-GENE-070112-1892
ENSDARG00000059931	hyal2a	ENSG00000068001 HYAL2	many to one	ENSDARG00000059931 hyal2a; ENSDARG00000062997 hyal2b	ENSDARG00000059931	hyal2a	hyaluronoglucosaminidase_2a	567869	ZDB-GENE-131121-41
ENSDARG00000062997	hyal2b	ENSG00000068001 HYAL2	many to one	ENSDARG00000059931 hyal2a; ENSDARG00000062997 hyal2b	ENSDARG00000062997	hyal2b	hyaluronoglucosaminidase_2b	?	ZDB-GENE-050208-414
ENSDARG00000098349	hdac4	ENSG00000068024 HDAC4	one to one	NA	ENSDARG00000098349	hdac4	histone_deacetylase_4	568877	ZDB-GENE-061013-95
ENSDARG00000004840	rassf1	ENSG00000068028 RASSF1	one to one	NA	ENSDARG00000004840	rassf1	Ras_association_(RalGDS/AF-6)_domain_family_1	447811	ZDB-GENE-040912-14
ENSDARG00000004782	fgfr3	ENSG00000068078 FGFR3	one to one	NA	ENSDARG00000004782	fgfr3	fibroblast_growth_factor_receptor_3	58129	ZDB-GENE-000816-1
ENSDARG00000075643	ifi35	ENSG00000068079 IFI35	one to one	NA	ENSDARG00000075643	ifi35	interferon-induced_protein_35	559610	ZDB-GENE-100311-2
ENSDARG00000073686	heatr6	ENSG00000068097 HEATR6	one to one	NA	ENSDARG00000073686	heatr6	HEAT_repeat_containing_6	567838	ZDB-GENE-080204-118
ENSDARG00000042747	coasy	ENSG00000068120 COASY	one to one	NA	ENSDARG00000042747	coasy	CoA_synthase	447838	ZDB-GENE-040912-137
ENSDARG00000031756	mef2aa	ENSG00000068305 MEF2A	many to one	ENSDARG00000031756 mef2aa; ENSDARG00000057527 mef2ab	ENSDARG00000031756	mef2aa	myocyte_enhancer_factor_2aa	30564	ZDB-GENE-990415-163
ENSDARG00000057527	mef2ab	ENSG00000068305 MEF2A	many to one	ENSDARG00000031756 mef2aa; ENSDARG00000057527 mef2ab	ENSDARG00000057527	mef2ab	myocyte_enhancer_factor_2ab	?	ZDB-GENE-120614-2
ENSDARG00000056840	otud5b	ENSG00000068308 OTUD5	many to one	ENSDARG00000056840 otud5b; ENSDARG00000059006 otud5a	ENSDARG00000056840	otud5b	OTU_deubiquitinase_5b	445146	ZDB-GENE-040801-50
ENSDARG00000059006	otud5a	ENSG00000068308 OTUD5	many to one	ENSDARG00000056840 otud5b; ENSDARG00000059006 otud5a	ENSDARG00000059006	otud5a	OTU_deubiquitinase_5a	555459	ZDB-GENE-030616-61
ENSDARG00000019457	tfe3b	ENSG00000068323 TFE3	many to one	ENSDARG00000019457 tfe3b; ENSDARG00000098903 tfe3a	ENSDARG00000019457	tfe3b	transcription_factor_binding_to_IGHM_enhancer_3b	564996	ZDB-GENE-010919-3
ENSDARG00000098903	tfe3a	ENSG00000068323 TFE3	many to one	ENSDARG00000019457 tfe3b; ENSDARG00000098903 tfe3a	ENSDARG00000098903	tfe3a	transcription_factor_binding_to_IGHM_enhancer_3a	114834	ZDB-GENE-010919-2
ENSDARG00000075333	tbc1d25	ENSG00000068354 TBC1D25	one to one	NA	ENSDARG00000075333	tbc1d25	TBC1_domain_family,_member_25	556338	ZDB-GENE-041111-25
ENSDARG00000004078	acsl4a	ENSG00000068366 ACSL4	many to one	ENSDARG00000004078 acsl4a; ENSDARG00000010752 acsl4b	ENSDARG00000004078	acsl4a	acyl-CoA_synthetase_long_chain_family_member_4a	393622	ZDB-GENE-040426-1565
ENSDARG00000010752	acsl4b	ENSG00000068366 ACSL4	many to one	ENSDARG00000004078 acsl4a; ENSDARG00000010752 acsl4b	ENSDARG00000010752	cwc15	CWC15_spliceosome-associated_protein_homolog_(S._cerevisiae)	334561;415140	ZDB-GENE-030131-6493;ZDB-GENE-040625-10
ENSDARG00000029612	gpkow	ENSG00000068394 GPKOW	one to one	NA	ENSDARG00000029612	gpkow	G_patch_domain_and_KOW_motifs	368735	ZDB-GENE-030616-159
ENSDARG00000063069	gripap1	ENSG00000068400 GRIPAP1	one to one	NA	ENSDARG00000063069	gripap1	GRIP1_associated_protein_1	791150	ZDB-GENE-070112-922
ENSDARG00000057089	ftsj1	ENSG00000068438 FTSJ1	one to one	NA	ENSDARG00000057089	ftsj1	FtsJ_RNA_methyltransferase_homolog_1	492512	ZDB-GENE-041114-83
ENSDARG00000087393	prr11	ENSG00000068489 PRR11	one to one	NA	ENSDARG00000087393	prr11	proline_rich_11	567366	ZDB-GENE-091118-97
ENSDARG00000014854	reep1	ENSG00000068615 REEP1	one to one	NA	ENSDARG00000014854	reep1	receptor_accessory_protein_1	799901	ZDB-GENE-110411-267
ENSDARG00000008413	atp11a	ENSG00000068650 ATP11A	one to one	NA	ENSDARG00000008413	atp11a	ATPase_phospholipid_transporting_11A	562925	ZDB-GENE-090311-52
ENSDARG00000098375	polr1a	ENSG00000068654 POLR1A	one to one	NA	ENSDARG00000098375	polr1a	polymerase_(RNA)_I_polypeptide_A	327078	ZDB-GENE-030131-5286
ENSDARG00000006397	laptm4a	ENSG00000068697 LAPTM4A	one to one	NA	ENSDARG00000006397	laptm4a	lysosomal_protein_transmembrane_4_alpha	100003844	ZDB-GENE-030131-1024
ENSDARG00000074760	ttc7a	ENSG00000068724 TTC7A	one to one	NA	ENSDARG00000074760	ttc7a	tetratricopeptide_repeat_domain_7A	559345	ZDB-GENE-010319-27
ENSDARG00000008310	ip6k2a	ENSG00000068745 IP6K2	many to one	ENSDARG00000008310 ip6k2a; ENSDARG00000019613 ip6k2b	ENSDARG00000008310	ip6k2a	inositol_hexakisphosphate_kinase_2a	322041	ZDB-GENE-030131-760
ENSDARG00000019613	ip6k2b	ENSG00000068745 IP6K2	many to one	ENSDARG00000008310 ip6k2a; ENSDARG00000019613 ip6k2b	ENSDARG00000019613	ip6k2b	inositol_hexakisphosphate_kinase_2b	436662	ZDB-GENE-040718-85
ENSDARG00000079827	srbd1	ENSG00000068784 SRBD1	one to one	NA	ENSDARG00000079827	srbd1	S1_RNA_binding_domain_1	?	ZDB-GENE-081107-19
ENSDARG00000062328	rasgrp2	ENSG00000068831 RASGRP2	one to one	NA	ENSDARG00000062328	rasgrp2	RAS_guanyl_releasing_protein_2_(calcium_and_DAG-regulated)	?	ZDB-GENE-091118-124
ENSDARG00000018742	psme4b	ENSG00000068878 PSME4	many to one	ENSDARG00000018742 psme4b; ENSDARG00000087911 psme4a	ENSDARG00000018742	psme4b	proteasome_activator_subunit_4b	553346	ZDB-GENE-100316-4
ENSDARG00000087911	psme4a	ENSG00000068878 PSME4	many to one	ENSDARG00000018742 psme4b; ENSDARG00000087911 psme4a	ENSDARG00000087911	psme4a	proteasome_activator_subunit_4a	793897	ZDB-GENE-091204-452;ZDB-GENE-100316-4
ENSDARG00000038879	ift80	ENSG00000068885 IFT80	one to one	NA	ENSDARG00000038879	ift80	intraflagellar_transport_80_homolog_(Chlamydomonas)	494082	ZDB-GENE-041212-50
ENSDARG00000011488	sirt2	ENSG00000068903 SIRT2	one to one	NA	ENSDARG00000011488	sirt2	sirtuin_2_(silent_mating_type_information_regulation_2,_homolog)_2_(S._cerevisiae)	322309	ZDB-GENE-030131-1028
ENSDARG00000086309	erlec1	ENSG00000068912 ERLEC1	one to one	NA	ENSDARG00000086309	erlec1	endoplasmic_reticulum_lectin_1	368331	ZDB-GENE-030521-15
ENSDARG00000054931	ppp2r5b	ENSG00000068971 PPP2R5B	one to one	NA	ENSDARG00000054931	ppp2r5b	protein_phosphatase_2,_regulatory_subunit_B',_beta	562282	ZDB-GENE-101208-1
ENSDARG00000013317	pygmb	ENSG00000068976 PYGM	many to one	ENSDARG00000013317 pygmb; ENSDARG00000055518 pygma	ENSDARG00000013317	pygmb	phosphorylase,_glycogen,_muscle_b	393444	ZDB-GENE-040426-1206
ENSDARG00000055518	pygma	ENSG00000068976 PYGM	many to one	ENSDARG00000013317 pygmb; ENSDARG00000055518 pygma	ENSDARG00000055518	pygma	phosphorylase,_glycogen,_muscle_A	553655	ZDB-GENE-050522-482
ENSDARG00000116608	pitx1	ENSG00000069011 PITX1	one to one	NA	ENSDARG00000116608	pitx1	paired-like_homeodomain_1	678598	ZDB-GENE-060421-3623
ENSDARG00000027523	trpc7a	ENSG00000069018 TRPC7	many to one	ENSDARG00000027523 trpc7a; ENSDARG00000079469 trpc7b	ENSDARG00000027523	trpc7a	transient_receptor_potential_cation_channel,_subfamily_C,_member_7a	567566	ZDB-GENE-091113-40
ENSDARG00000079469	trpc7b	ENSG00000069018 TRPC7	many to one	ENSDARG00000027523 trpc7a; ENSDARG00000079469 trpc7b	ENSDARG00000079469	trpc7b	transient_receptor_potential_cation_channel,_subfamily_C,_member_7b	?	ZDB-GENE-140129-2
ENSDARG00000060452	sdk2b	ENSG00000069188 SDK2	one to one	NA	ENSDARG00000060452	sdk2b	sidekick_cell_adhesion_molecule_2b	?	ZDB-GENE-030131-8203
ENSDARG00000010078	nup133	ENSG00000069248 NUP133	one to one	NA	ENSDARG00000010078	nup133	nucleoporin_133	406852	ZDB-GENE-040426-2941
ENSDARG00000012777	nucks1b	ENSG00000069275 NUCKS1	many to one	ENSDARG00000012777 nucks1b; ENSDARG00000078473 nucks1a	ENSDARG00000012777	nucks1b	nuclear_casein_kinase_and_cyclin-dependent_kinase_substrate_1b	553506	ZDB-GENE-030131-4544
ENSDARG00000078473	nucks1a	ENSG00000069275 NUCKS1	many to one	ENSDARG00000012777 nucks1b; ENSDARG00000078473 nucks1a	ENSDARG00000078473	nucks1a	nuclear_casein_kinase_and_cyclin-dependent_kinase_substrate_1a	447862	ZDB-GENE-040912-175
ENSDARG00000008224	vps35	ENSG00000069329 VPS35	one to one	NA	ENSDARG00000008224	vps35	vacuolar_protein_sorting_35_homolog_(S._cerevisiae)	561697	ZDB-GENE-030131-2042
ENSDARG00000010745	dnaja2b	ENSG00000069345 DNAJA2	many to one	ENSDARG00000010745 dnaja2b; ENSDARG00000104066 dnaja2a	ENSDARG00000010745	dnaja2l	DnaJ_(Hsp40)_homolog,_subfamily_A,_member_2,_like	324164	ZDB-GENE-030131-2884
ENSDARG00000104066	dnaja2a	ENSG00000069345 DNAJA2	many to one	ENSDARG00000010745 dnaja2b; ENSDARG00000104066 dnaja2a	ENSDARG00000104066	dnaja2	DnaJ_(Hsp40)_homolog,_subfamily_A,_member_2	406814	ZDB-GENE-040426-2884
ENSDARG00000087832	bcl3	ENSG00000069399 BCL3	one to one	NA	ENSDARG00000087832	bcl3	B_cell_CLL/lymphoma_3	565656	ZDB-GENE-061013-1
ENSDARG00000062134	kcnab2b	ENSG00000069424 KCNAB2	many to one	ENSDARG00000062134 kcnab2b; ENSDARG00000087247 kcnab2a	ENSDARG00000062134	kcnab2b	potassium_voltage-gated_channel,_shaker-related_subfamily,_beta_member_2_b	565014	ZDB-GENE-080219-36
ENSDARG00000087247	kcnab2a	ENSG00000069424 KCNAB2	many to one	ENSDARG00000062134 kcnab2b; ENSDARG00000087247 kcnab2a	ENSDARG00000087247	kcnab2a	potassium_voltage-gated_channel,_shaker-related_subfamily,_beta_member_2_a	797337	ZDB-GENE-140515-2
ENSDARG00000015985	abcc9	ENSG00000069431 ABCC9	one to one	NA	ENSDARG00000015985	abcc9	ATP-binding_cassette,_sub-family_C_(CFTR/MRP),_member_9	561160	ZDB-GENE-050517-23
ENSDARG00000091377	galn	ENSG00000069482 GAL	one to one	NA	ENSDARG00000091377	galn	galanin/GMAP_prepropeptide	100006361	ZDB-GENE-111117-2
ENSDARG00000040822	fundc1	ENSG00000069509 FUNDC1	one to one	NA	ENSDARG00000040822	fundc1	FUN14_domain_containing_1	436984	ZDB-GENE-040718-466
ENSDARG00000001910	rorab	ENSG00000069667 RORA	many to one	ENSDARG00000001910 rorab; ENSDARG00000031768 roraa	ENSDARG00000001910	rorab	RAR-related_orphan_receptor_A,_paralog_b	554722	ZDB-GENE-040426-855
ENSDARG00000031768	roraa	ENSG00000069667 RORA	many to one	ENSDARG00000001910 rorab; ENSDARG00000031768 roraa	ENSDARG00000031768	roraa	RAR-related_orphan_receptor_A,_paralog_a	564951	ZDB-GENE-060306-2
ENSDARG00000035820	drd4b	ENSG00000069696 DRD4	many to one	ENSDARG00000035820 drd4b; ENSDARG00000038363 drd4a	ENSDARG00000035820	drd4b	dopamine_receptor_D4b	503565	ZDB-GENE-070508-3
ENSDARG00000038363	drd4a	ENSG00000069696 DRD4	many to one	ENSDARG00000035820 drd4b; ENSDARG00000038363 drd4a	ENSDARG00000038363	drd4a	dopamine_receptor_D4a	503564	ZDB-GENE-070112-996
ENSDARG00000099979	tgfbr3	ENSG00000069702 TGFBR3	one to one	NA	ENSDARG00000099979	tgfbr3	transforming_growth_factor,_beta_receptor_III	100332594	ZDB-GENE-120215-125
ENSDARG00000068168	hes2.2	ENSG00000069812 HES2	many to one	ENSDARG00000068168 hes2.2; ENSDARG00000074897 hes2.1	ENSDARG00000068168	hes2.2	hes_family_bHLH_transcription_factor_2,_tandem_duplicate_2	751634	ZDB-GENE-060825-55
ENSDARG00000074897	hes2.1	ENSG00000069812 HES2	many to one	ENSDARG00000068168 hes2.2; ENSDARG00000074897 hes2.1	ENSDARG00000074897	hes2.1	hes_family_bHLH_transcription_factor_2,_tandem_duplicate_1	559147	ZDB-GENE-081104-104
ENSDARG00000015790	atp1b3a	ENSG00000069849 ATP1B3	many to one	ENSDARG00000015790 atp1b3a; ENSDARG00000042837 atp1b3b	ENSDARG00000015790	atp1b3a	ATPase_Na+/K+_transporting_subunit_beta_3a	30468	ZDB-GENE-990415-167
ENSDARG00000042837	atp1b3b	ENSG00000069849 ATP1B3	many to one	ENSDARG00000015790 atp1b3a; ENSDARG00000042837 atp1b3b	ENSDARG00000042837	atp1b3b	ATPase_Na+/K+_transporting_subunit_beta_3b	64272	ZDB-GENE-001127-1
ENSDARG00000099843	nedd4a	ENSG00000069869 NEDD4	one to one	NA	ENSDARG00000099843	nedd4a	neural_precursor_cell_expressed,_developmentally_down-regulated_4a	?	ZDB-GENE-051005-2
ENSDARG00000105011	pigb	ENSG00000069943 PIGB	one to one	NA	ENSDARG00000105011	pigb	phosphatidylinositol_glycan_anchor_biosynthesis,_class_B	?	ZDB-GENE-040426-1216
ENSDARG00000032103	mapk6	ENSG00000069956 MAPK6	one to one	NA	ENSDARG00000032103	mapk6	mitogen-activated_protein_kinase_6	565830	ZDB-GENE-050420-7
ENSDARG00000055377	gnb5b	ENSG00000069966 GNB5	many to one	ENSDARG00000055377 gnb5b; ENSDARG00000099685 gnb5a	ENSDARG00000055377	gnb5b	guanine_nucleotide_binding_protein_(G_protein),_beta_5b	393719	ZDB-GENE-040426-1712
ENSDARG00000099685	gnb5a	ENSG00000069966 GNB5	many to one	ENSDARG00000055377 gnb5b; ENSDARG00000099685 gnb5a	ENSDARG00000099685	gnb5a	guanine_nucleotide_binding_protein_(G_protein),_beta_5a	562813	ZDB-GENE-070112-342
ENSDARG00000103935	rab27a	ENSG00000069974 RAB27A	one to one	NA	ENSDARG00000103935	rab27a	RAB27A,_member_RAS_oncogene_family	570907	ZDB-GENE-050913-46
ENSDARG00000105077	hdhd5	ENSG00000069998 HDHD5	one to one	NA	ENSDARG00000105077	hdhd5	haloacid_dehalogenase_like_hydrolase_domain_containing_5	100137610	ZDB-GENE-080220-59
ENSDARG00000010051	ufd1l	ENSG00000070010 UFD1	one to one	NA	ENSDARG00000010051	ufd1l	ubiquitin_recognition_factor_in_ER_associated_degradation_1	436724	ZDB-GENE-040718-150
ENSDARG00000100143	lrp6	ENSG00000070018 LRP6	one to one	NA	ENSDARG00000100143	lrp6	low_density_lipoprotein_receptor-related_protein_6	?	ZDB-GENE-090821-1
ENSDARG00000014320	gucy2c	ENSG00000070019 GUCY2C	one to one	NA	ENSDARG00000014320	gucy2c	guanylate_cyclase_2C	?	ZDB-GENE-091118-67
ENSDARG00000075252	phrf1	ENSG00000070047 PHRF1	one to one	NA	ENSDARG00000075252	phrf1	PHD_and_ring_finger_domains_1	321905	ZDB-GENE-030131-624
ENSDARG00000094204	elp1	ENSG00000070061 ELP1	one to one	NA	ENSDARG00000094204	elp1	elongator_complex_protein_1	561039	ZDB-GENE-071116-7
ENSDARG00000036291	nucb2b	ENSG00000070081 NUCB2	many to one	ENSDARG00000036291 nucb2b; ENSDARG00000036299 nucb2a	ENSDARG00000036291	nucb2b	nucleobindin_2b	326050	ZDB-GENE-030131-4775
ENSDARG00000036299	nucb2a	ENSG00000070081 NUCB2	many to one	ENSDARG00000036291 nucb2b; ENSDARG00000036299 nucb2a	ENSDARG00000036299	nucb2a	nucleobindin_2a	?	ZDB-GENE-030826-14
ENSDARG00000003952	pfn2	ENSG00000070087 PFN2	one to one	NA	ENSDARG00000003952	pfn2	profilin_2	394235	ZDB-GENE-040115-4
ENSDARG00000055784	ptpn3	ENSG00000070159 PTPN3	one to one	NA	ENSDARG00000055784	ptpn3	protein_tyrosine_phosphatase,_non-receptor_type_3	407635	ZDB-GENE-030131-2934
ENSDARG00000030490	sptb	ENSG00000070182 SPTB	one to one	NA	ENSDARG00000030490	sptb	spectrin,_beta,_erythrocytic	58040	ZDB-GENE-000906-1
ENSDARG00000039535	dapp1	ENSG00000070190 DAPP1	one to one	NA	ENSDARG00000039535	dapp1	dual_adaptor_of_phosphotyrosine_and_3-phosphoinositides	550386	ZDB-GENE-050417-180
ENSDARG00000030932	fgf10a	ENSG00000070193 FGF10	many to one	ENSDARG00000030932 fgf10a; ENSDARG00000100475 fgf10b	ENSDARG00000030932	fgf10a	fibroblast_growth_factor_10a	359830	ZDB-GENE-030715-1
ENSDARG00000100475	fgf10b	ENSG00000070193 FGF10	many to one	ENSDARG00000030932 fgf10a; ENSDARG00000100475 fgf10b	ENSDARG00000100475	fgf10b	fibroblast_growth_factor_10b	751792	ZDB-GENE-060828-1
ENSDARG00000015946	slc44a1a	ENSG00000070214 SLC44A1	many to one	ENSDARG00000015946 slc44a1a; ENSDARG00000090982 slc44a1b	ENSDARG00000015946	slc44a1a	solute_carrier_family_44_(choline_transporter),_member_1a	100333377	ZDB-GENE-050417-204
ENSDARG00000090982	slc44a1b	ENSG00000070214 SLC44A1	many to one	ENSDARG00000015946 slc44a1a; ENSDARG00000090982 slc44a1b	ENSDARG00000090982	slc44a1b	solute_carrier_family_44_(choline_transporter),_member_1b	?	ZDB-GENE-050309-63
ENSDARG00000076362	tmem260	ENSG00000070269 TMEM260	one to one	NA	ENSDARG00000076362	tmem260	transmembrane_protein_260	559650	ZDB-GENE-030131-4198
ENSDARG00000100481	smg6	ENSG00000070366 SMG6	one to one	NA	ENSDARG00000100481	smg6	SMG6_nonsense_mediated_mRNA_decay_factor	100334020	ZDB-GENE-081107-52
ENSDARG00000060323	exoc5	ENSG00000070367 EXOC5	one to one	NA	ENSDARG00000060323	exoc5	exocyst_complex_component_5	559010	ZDB-GENE-080204-126
ENSDARG00000091618	cltcl1	ENSG00000070371 CLTCL1	one to one	NA	ENSDARG00000091618	cltcl1	clathrin,_heavy_chain-like_1	100330183	ZDB-GENE-130530-1029
ENSDARG00000076510	fgf22	ENSG00000070388 FGF22	one to one	NA	ENSDARG00000076510	fgf22	fibroblast_growth_factor_22	100005852	ZDB-GENE-050208-380
ENSDARG00000025670	fstl3	ENSG00000070404 FSTL3	one to one	NA	ENSDARG00000025670	fstl3	follistatin-like_3_(secreted_glycoprotein)	557352	ZDB-GENE-050913-111
ENSDARG00000042962	dgcr2	ENSG00000070413 DGCR2	one to one	NA	ENSDARG00000042962	dgcr2	DiGeorge_syndrome_critical_region_gene_2	436929	ZDB-GENE-040718-404
ENSDARG00000104076	rnf126	ENSG00000070423 RNF126	one to one	NA	ENSDARG00000104076	rnf126	ring_finger_protein_126	100009648	ZDB-GENE-070209-292
ENSDARG00000073988	mntb	ENSG00000070444 MNT	many to one	ENSDARG00000073988 mntb; ENSDARG00000101859 mnta	ENSDARG00000073988	mntb	MAX_network_transcriptional_repressor_b	556663	ZDB-GENE-070820-8
ENSDARG00000101859	mnta	ENSG00000070444 MNT	many to one	ENSDARG00000073988 mntb; ENSDARG00000101859 mnta	ENSDARG00000101859	mnta	MAX_network_transcriptional_repressor_a	?	ZDB-GENE-090807-2
ENSDARG00000102896	jmjd6	ENSG00000070495 JMJD6	one to one	NA	ENSDARG00000102896	jmjd6	jumonji_domain_containing_6	266962	ZDB-GENE-040426-17
ENSDARG00000003749	polb	ENSG00000070501 POLB	one to one	NA	ENSDARG00000003749	polb	polymerase_(DNA_directed),_beta	554204	ZDB-GENE-040830-1
ENSDARG00000043814	st6galnac1.1	ENSG00000070526 ST6GALNAC1	many to one	ENSDARG00000043814 st6galnac1.1; ENSDARG00000043816 st6galnac1.2	ENSDARG00000043814	st6galnac1.1	ST6_(alpha-N-acetyl-neuraminyl-2,3-beta-galactosyl-1,3)-N-acetylgalactosaminide_alpha-2,6-sialyltransferase_1,_tandem_duplicate_1	564336	ZDB-GENE-041014-160
ENSDARG00000043816	st6galnac1.2	ENSG00000070526 ST6GALNAC1	many to one	ENSDARG00000043814 st6galnac1.1; ENSDARG00000043816 st6galnac1.2	ENSDARG00000043816	st6galnac1.2	ST6_(alpha-N-acetyl-neuraminyl-2,3-beta-galactosyl-1,3)-N-acetylgalactosaminide_alpha-2,6-sialyltransferase_1,_tandem_duplicate_2	799868	ZDB-GENE-041014-161
ENSDARG00000040657	wipi1	ENSG00000070540 WIPI1	one to one	NA	ENSDARG00000040657	wipi1	WD_repeat_domain,_phosphoinositide_interacting_1	393362	ZDB-GENE-040426-1404
ENSDARG00000079074	frmpd1a	ENSG00000070601 FRMPD1	many to one	ENSDARG00000079074 frmpd1a; ENSDARG00000089009 frmpd1b	ENSDARG00000079074	frmpd1a	FERM_and_PDZ_domain_containing_1a	?	ZDB-GENE-090313-137
ENSDARG00000089009	frmpd1b	ENSG00000070601 FRMPD1	many to one	ENSDARG00000079074 frmpd1a; ENSDARG00000089009 frmpd1b	ENSDARG00000089009	frmpd1b	FERM_and_PDZ_domain_containing_1b	101882587	ZDB-GENE-140328-1
ENSDARG00000061472	gba2	ENSG00000070610 GBA2	one to one	NA	ENSDARG00000061472	gba2	glucosidase,_beta_(bile_acid)_2	559240	ZDB-GENE-070522-3
ENSDARG00000062397	ndst1a	ENSG00000070614 NDST1	one to one	NA	ENSDARG00000062397	ndst1a	N-deacetylase/N-sulfotransferase_(heparan_glucosaminyl)_1a	100329944	ZDB-GENE-111012-2
ENSDARG00000016375	asns	ENSG00000070669 ASNS	one to one	NA	ENSDARG00000016375	asns	asparagine_synthetase	394138	ZDB-GENE-040426-1091
ENSDARG00000016128	ap3m2	ENSG00000070718 AP3M2	one to one	NA	ENSDARG00000016128	ap3m2	adaptor-related_protein_complex_3,_mu_2_subunit	415244	ZDB-GENE-021022-2
ENSDARG00000068242	cngb1a	ENSG00000070729 CNGB1	one to one	NA	ENSDARG00000068242	cngb1a	cyclic_nucleotide_gated_channel_beta_1a	?	ZDB-GENE-050419-164
ENSDARG00000015854	chata	ENSG00000070748 CHAT	one to one	NA	ENSDARG00000015854	chata	choline_O-acetyltransferase_a	100170938	ZDB-GENE-080102-2
ENSDARG00000017219	pabpc1a	ENSG00000070756 PABPC1	one to one	NA	ENSDARG00000017219	pabpc1a	poly(A)_binding_protein,_cytoplasmic_1a	606498	ZDB-GENE-030131-3238
ENSDARG00000061450	tesk2	ENSG00000070759 TESK2	one to one	NA	ENSDARG00000061450	tesk2	testis-specific_kinase_2	568213	ZDB-GENE-070209-68
ENSDARG00000100514	cfap20	ENSG00000070761 CFAP20	one to one	NA	ENSDARG00000100514	cfap20	cilia_and_flagella_associated_protein_20	393784	ZDB-GENE-040426-1784
ENSDARG00000012818	csnk2a2a	ENSG00000070770 CSNK2A2	many to one	ENSDARG00000012818 csnk2a2a; ENSDARG00000013582 csnk2a2b	ENSDARG00000012818	csnk2a2a	casein_kinase_2,_alpha_prime_polypeptide_a	?	ZDB-GENE-990415-28
ENSDARG00000013582	csnk2a2b	ENSG00000070770 CSNK2A2	many to one	ENSDARG00000012818 csnk2a2a; ENSDARG00000013582 csnk2a2b	ENSDARG00000013582	csnk2a2b	casein_kinase_2,_alpha_prime_polypeptide_b	556379	ZDB-GENE-090406-4
ENSDARG00000018106	eif2b3	ENSG00000070785 EIF2B3	one to one	NA	ENSDARG00000018106	eif2b3	eukaryotic_translation_initiation_factor_2B,_subunit_3_gamma	394049	ZDB-GENE-040426-1039
ENSDARG00000053617	camk2a	ENSG00000070808 CAMK2A	one to one	NA	ENSDARG00000053617	camk2a	calcium/calmodulin-dependent_protein_kinase_II_alpha	550436	ZDB-GENE-051113-72
ENSDARG00000044573	cdc42	ENSG00000070831 CDC42	one to one	NA	ENSDARG00000044573	cdc42	cell_division_cycle_42	336839	ZDB-GENE-030131-8783
ENSDARG00000033251	osbpl3a	ENSG00000070882 OSBPL3	many to one	ENSDARG00000033251 osbpl3a; ENSDARG00000040482 osbpl3b	ENSDARG00000033251	osbpl3a	oxysterol_binding_protein-like_3a	447908	ZDB-GENE-040912-77
ENSDARG00000040482	osbpl3b	ENSG00000070882 OSBPL3	many to one	ENSDARG00000033251 osbpl3a; ENSDARG00000040482 osbpl3b	ENSDARG00000040482	osbpl3b	oxysterol_binding_protein-like_3b	567921	ZDB-GENE-090109-1
ENSDARG00000013855	slc12a3	ENSG00000070915 SLC12A3	one to one	NA	ENSDARG00000013855	slc12a3	solute_carrier_family_12_(sodium/chloride_transporter),_member_3	565439	ZDB-GENE-030131-9505
ENSDARG00000027938	rad18	ENSG00000070950 RAD18	one to one	NA	ENSDARG00000027938	rad18	RAD18_E3_ubiquitin_protein_ligase	393106	ZDB-GENE-040426-745
ENSDARG00000007788	atp2b1b	ENSG00000070961 ATP2B1	many to one	ENSDARG00000007788 atp2b1b; ENSDARG00000012684 atp2b1a	ENSDARG00000007788	atp2b1b	ATPase_plasma_membrane_Ca2+_transporting_1b	561190	ZDB-GENE-080409-1
ENSDARG00000012684	atp2b1a	ENSG00000070961 ATP2B1	many to one	ENSDARG00000007788 atp2b1b; ENSDARG00000012684 atp2b1a	ENSDARG00000012684	atp2b1a	ATPase_plasma_membrane_Ca2+_transporting_1a	378746	ZDB-GENE-030925-29
ENSDARG00000059792	trpm5	ENSG00000070985 TRPM5	one to one	NA	ENSDARG00000059792	trpm5	transient_receptor_potential_cation_channel,_subfamily_M,_member_5	557722	ZDB-GENE-060503-736
ENSDARG00000018206	nck2a	ENSG00000071051 NCK2	many to one	ENSDARG00000018206 nck2a; ENSDARG00000043361 nck2b	ENSDARG00000018206	nck2a	NCK_adaptor_protein_2a	393972	ZDB-GENE-040426-686
ENSDARG00000043361	nck2b	ENSG00000071051 NCK2	many to one	ENSDARG00000018206 nck2a; ENSDARG00000043361 nck2b	ENSDARG00000043361	nck2b	NCK_adaptor_protein_2b	445098	ZDB-GENE-040801-235
ENSDARG00000098670	map4k4	ENSG00000071054 MAP4K4	one to one	NA	ENSDARG00000098670	map4k4	mitogen-activated_protein_kinase_kinase_kinase_kinase_4	?	ZDB-GENE-030131-6722
ENSDARG00000063330	mgat4a	ENSG00000071073 MGAT4A	one to one	NA	ENSDARG00000063330	mgat4a	mannosyl_(alpha-1,3-)-glycoprotein_beta-1,4-N-acetylglucosaminyltransferase,_isozyme_A	563038	ZDB-GENE-070912-27
ENSDARG00000053365	rpl31	ENSG00000071082 RPL31	one to one	NA	ENSDARG00000053365	rpl31	ribosomal_protein_L31	677758	ZDB-GENE-060331-121
ENSDARG00000013828	snx13	ENSG00000071189 SNX13	one to one	NA	ENSDARG00000013828	snx13	sorting_nexin_13	503733	ZDB-GENE-050306-12
ENSDARG00000078326	arhgap10	ENSG00000071205 ARHGAP10	one to one	NA	ENSDARG00000078326	arhgap10	Rho_GTPase_activating_protein_10	692277	ZDB-GENE-060512-221
ENSDARG00000028469	rps6ka2	ENSG00000071242 RPS6KA2	one to one	NA	ENSDARG00000028469	rps6ka2	ribosomal_protein_S6_kinase,_polypeptide_2	571285	ZDB-GENE-090827-1
ENSDARG00000034326	ing3	ENSG00000071243 ING3	one to one	NA	ENSDARG00000034326	ing3	inhibitor_of_growth_family,_member_3	393911	ZDB-GENE-040109-3
ENSDARG00000002002	lmcd1	ENSG00000071282 LMCD1	one to one	NA	ENSDARG00000002002	lmcd1	LIM_and_cysteine-rich_domains_1	394045	ZDB-GENE-040426-1067
ENSDARG00000063596	bud23	ENSG00000071462 BUD23	one to one	NA	ENSDARG00000063596	bud23	BUD23,_rRNA_methyltransferase_and_ribosome_maturation_factor	572367	ZDB-GENE-070410-68
ENSDARG00000004581	sel1l	ENSG00000071537 SEL1L	one to one	NA	ENSDARG00000004581	sel1l	sel-1_suppressor_of_lin-12-like_(C._elegans)	568615	ZDB-GENE-041001-122
ENSDARG00000025043	trip13	ENSG00000071539 TRIP13	one to one	NA	ENSDARG00000025043	trip13	thyroid_hormone_receptor_interactor_13	393554	ZDB-GENE-040426-1488
ENSDARG00000037153	atp6ap1b	ENSG00000071553 ATP6AP1	many to one	ENSDARG00000037153 atp6ap1b; ENSDARG00000041417 atp6ap1a	ENSDARG00000037153	atp6ap1b	ATPase_H+_transporting_accessory_protein_1b	195824	ZDB-GENE-020423-2
ENSDARG00000041417	atp6ap1a	ENSG00000071553 ATP6AP1	many to one	ENSDARG00000037153 atp6ap1b; ENSDARG00000041417 atp6ap1a	ENSDARG00000041417	atp6ap1a	ATPase_H+_transporting_accessory_protein_1a	100004566	ZDB-GENE-090312-136
ENSDARG00000005915	tcf3a	ENSG00000071564 TCF3	many to one	ENSDARG00000005915 tcf3a; ENSDARG00000099999 tcf3b	ENSDARG00000005915	tcf3a	transcription_factor_3a	?	ZDB-GENE-990415-51
ENSDARG00000099999	tcf3b	ENSG00000071564 TCF3	many to one	ENSDARG00000005915 tcf3a; ENSDARG00000099999 tcf3b	ENSDARG00000099999	tcf3b	transcription_factor_3b	664768	ZDB-GENE-051113-64
ENSDARG00000068179	trib2	ENSG00000071575 TRIB2	one to one	NA	ENSDARG00000068179	trib2	tribbles_pseudokinase_2	?	ZDB-GENE-091207-3
ENSDARG00000070846	dazap1	ENSG00000071626 DAZAP1	one to one	NA	ENSDARG00000070846	dazap1	DAZ_associated_protein_1	561459	ZDB-GENE-070212-1
ENSDARG00000061774	mbd3a	ENSG00000071655 MBD3	many to one	ENSDARG00000061774 mbd3a; ENSDARG00000061810 mbd3b	ENSDARG00000061774	mbd3a	methyl-CpG_binding_domain_protein_3a	337133	ZDB-GENE-030131-9077
ENSDARG00000061810	mbd3b	ENSG00000071655 MBD3	many to one	ENSDARG00000061774 mbd3a; ENSDARG00000061810 mbd3b	ENSDARG00000061810	si:dkey-110c1.10	si:dkey-110c1.10	321217	ZDB-GENE-030131-9792;ZDB-GENE-050208-429
ENSDARG00000099462	prlh	ENSG00000071677 PRLH	one to one	NA	ENSDARG00000099462	prlh	prolactin_releasing_hormone	100536871	ZDB-GENE-120411-39
ENSDARG00000026053	hltf	ENSG00000071794 HLTF	one to one	NA	ENSDARG00000026053	hltf	helicase-like_transcription_factor	564651	ZDB-GENE-030131-3306
ENSDARG00000024895	fam50a	ENSG00000071859 FAM50A	one to one	NA	ENSDARG00000024895	fam50a	family_with_sequence_similarity_50,_member_A	550329	ZDB-GENE-050417-110
ENSDARG00000070675	fam3a	ENSG00000071889 FAM3A	one to one	NA	ENSDARG00000070675	fam3a	family_with_sequence_similarity_3,_member_A	393773	ZDB-GENE-040426-1772
ENSDARG00000034178	cpsf1	ENSG00000071894 CPSF1	one to one	NA	ENSDARG00000034178	cpsf1	cleavage_and_polyadenylation_specific_factor_1	432372	ZDB-GENE-040709-2;ZDB-GENE-141222-80
ENSDARG00000006892	myo3b	ENSG00000071909 MYO3B	one to one	NA	ENSDARG00000006892	myo3b	myosin_IIIB	?	ZDB-GENE-070706-2
ENSDARG00000095577	cybrd1	ENSG00000071967 CYBRD1	one to one	NA	ENSDARG00000095577	cybrd1	cytochrome_b_reductase_1	552960	ZDB-GENE-050522-365
ENSDARG00000007892	pdcd2	ENSG00000071994 PDCD2	one to one	NA	ENSDARG00000007892	pdcd2	programmed_cell_death_2	393370	ZDB-GENE-040426-1236
ENSDARG00000062821	slc6a15	ENSG00000072041 SLC6A15	one to one	NA	ENSDARG00000062821	slc6a15	solute_carrier_family_6_(neutral_amino_acid_transporter),_member_15	565315	ZDB-GENE-050420-93
ENSDARG00000018069	rdh12	ENSG00000072042 RDH11; ENSG00000139988 RDH12	one to many	NA	ENSDARG00000018069	rdh12	retinol_dehydrogenase_12_(all-trans/9-cis/11-cis)	436597	ZDB-GENE-040718-9
ENSDARG00000016809	prkacab	ENSG00000072062 PRKACA	many to one	ENSDARG00000016809 prkacab; ENSDARG00000100349 prkacaa	ENSDARG00000016809	prkacab	protein_kinase,_cAMP-dependent,_catalytic,_alpha,_genome_duplicate_b	445076	ZDB-GENE-040801-208
ENSDARG00000100349	prkacaa	ENSG00000072062 PRKACA	many to one	ENSDARG00000016809 prkacab; ENSDARG00000100349 prkacaa	ENSDARG00000100349	prkacaa	protein_kinase,_cAMP-dependent,_catalytic,_alpha,_genome_duplicate_a	564064	ZDB-GENE-050114-6
ENSDARG00000089292	adgrl1a	ENSG00000072071 ADGRL1	one to one	NA	ENSDARG00000089292	adgrl1a	adhesion_G_protein-coupled_receptor_L1a	562531	ZDB-GENE-131127-267
ENSDARG00000007219	actn1	ENSG00000072110 ACTN1	one to one	NA	ENSDARG00000007219	actn1	actinin,_alpha_1	560400	ZDB-GENE-081113-4
ENSDARG00000040131	zfyve26	ENSG00000072121 ZFYVE26	one to one	NA	ENSDARG00000040131	zfyve26	zinc_finger,_FYVE_domain_containing_26	324565	ZDB-GENE-030131-3286
ENSDARG00000037574	rps6kal	ENSG00000072133 RPS6KA6	one to one	NA	ENSDARG00000037574	rps6kal	ribosomal_protein_S6_kinase_a,_like	337670	ZDB-GENE-030131-9616
ENSDARG00000008377	epn2	ENSG00000072134 EPN2	one to one	NA	ENSDARG00000008377	epn2	epsin_2	560542	ZDB-GENE-071212-1
ENSDARG00000006308	ptpn18	ENSG00000072135 PTPN18	one to one	NA	ENSDARG00000006308	ptpn18	protein_tyrosine_phosphatase,_non-receptor_type_18	541324	ZDB-GENE-050320-12
ENSDARG00000014976	lims2	ENSG00000072163 LIMS2	one to one	NA	ENSDARG00000014976	lims2	LIM_and_senescent_cell_antigen-like_domains_2	553696	ZDB-GENE-050522-56
ENSDARG00000004243	asic4b	ENSG00000072182 ASIC4	many to one	ENSDARG00000004243 asic4b; ENSDARG00000025162 asic4a	ENSDARG00000004243	asic4b	acid-sensing_(proton-gated)_ion_channel_family_member_4b	407667	ZDB-GENE-040513-6
ENSDARG00000025162	asic4a	ENSG00000072182 ASIC4	many to one	ENSDARG00000004243 asic4b; ENSDARG00000025162 asic4a	ENSDARG00000025162	asic4a	acid-sensing_(proton-gated)_ion_channel_family_member_4a	?	ZDB-GENE-040513-5
ENSDARG00000009567	spegb	ENSG00000072195 SPEG	many to one	ENSDARG00000009567 spegb; ENSDARG00000039256 spega	ENSDARG00000009567	spegb	SPEG_complex_locus_b	?	ZDB-GENE-081104-517
ENSDARG00000039256	spega	ENSG00000072195 SPEG	many to one	ENSDARG00000009567 spegb; ENSDARG00000039256 spega	ENSDARG00000039256	spega	SPEG_complex_locus_a	570504	ZDB-GENE-030131-3230
ENSDARG00000043323	lnx1	ENSG00000072201 LNX1	one to one	NA	ENSDARG00000043323	lnx1	ligand_of_numb-protein_X_1	561226	ZDB-GENE-030131-9439
ENSDARG00000028259	aldh3a2a	ENSG00000072210 ALDH3A2	many to one	ENSDARG00000028259 aldh3a2a; ENSDARG00000029381 aldh3a2b	ENSDARG00000028259	aldh3a2a	aldehyde_dehydrogenase_3_family,_member_A2a	323653	ZDB-GENE-040718-74
ENSDARG00000029381	aldh3a2b	ENSG00000072210 ALDH3A2	many to one	ENSDARG00000028259 aldh3a2a; ENSDARG00000029381 aldh3a2b	ENSDARG00000029381	aldh3a2b	aldehyde_dehydrogenase_3_family,_member_A2b	447920	ZDB-GENE-040912-103
ENSDARG00000077372	tfr1b	ENSG00000072274 TFRC	many to one	ENSDARG00000077372 tfr1b; ENSDARG00000101322 tfr1a	ENSDARG00000077372	tfr1b	transferrin_receptor_1b	494478	ZDB-GENE-041220-2
ENSDARG00000101322	tfr1a	ENSG00000072274 TFRC	many to one	ENSDARG00000077372 tfr1b; ENSDARG00000101322 tfr1a	ENSDARG00000101322	tfr1a	transferrin_receptor_1a	494477	ZDB-GENE-041220-1
ENSDARG00000067607	srebf1	ENSG00000072310 SREBF1	one to one	NA	ENSDARG00000067607	srebf1	sterol_regulatory_element_binding_transcription_factor_1	?	ZDB-GENE-090812-3
ENSDARG00000060837	trpc5b	ENSG00000072315 TRPC5	many to one	ENSDARG00000060837 trpc5b; ENSDARG00000070504 trpc5a	ENSDARG00000060837	trpc5b	transient_receptor_potential_cation_channel,_subfamily_C,_member_5b	?	ZDB-GENE-091112-24
ENSDARG00000070504	trpc5a	ENSG00000072315 TRPC5	many to one	ENSDARG00000060837 trpc5b; ENSDARG00000070504 trpc5a	ENSDARG00000070504	trpc5a	transient_receptor_potential_cation_channel,_subfamily_C,_member_5a	557456	ZDB-GENE-040812-1
ENSDARG00000001857	aff4	ENSG00000072364 AFF4	one to one	NA	ENSDARG00000001857	aff4	AF4/FMR2_family,_member_4	556421	ZDB-GENE-100910-5
ENSDARG00000029107	ube2d1a	ENSG00000072401 UBE2D1	many to one	ENSDARG00000029107 ube2d1a; ENSDARG00000038576 ube2d1b	ENSDARG00000029107	ube2d1a	ubiquitin-conjugating_enzyme_E2D_1a	394085	ZDB-GENE-040426-1609
ENSDARG00000038576	ube2d1b	ENSG00000072401 UBE2D1	many to one	ENSDARG00000029107 ube2d1a; ENSDARG00000038576 ube2d1b	ENSDARG00000038576	ube2d1b	ubiquitin-conjugating_enzyme_E2D_1b	324015	ZDB-GENE-030131-2735
ENSDARG00000004721	mpp5b	ENSG00000072415 MPP5	many to one	ENSDARG00000004721 mpp5b; ENSDARG00000006272 mpp5a	ENSDARG00000004721	mpp5b	membrane_protein,_palmitoylated_5b_(MAGUK_p55_subfamily_member_5)	100422734	ZDB-GENE-060531-2
ENSDARG00000006272	mpp5a	ENSG00000072415 MPP5	many to one	ENSDARG00000004721 mpp5b; ENSDARG00000006272 mpp5a	ENSDARG00000006272	mpp5a	membrane_protein,_palmitoylated_5a_(MAGUK_p55_subfamily_member_5)	252845	ZDB-GENE-020712-1
ENSDARG00000079468	rhobtb1	ENSG00000072422 RHOBTB1	one to one	NA	ENSDARG00000079468	rhobtb1	Rho-related_BTB_domain_containing_1	100537290	ZDB-GENE-130530-871
ENSDARG00000055754	smc1a	ENSG00000072501 SMC1A	many to one	ENSDARG00000055754 smc1a; ENSDARG00000058203 smc1al	ENSDARG00000055754	smc1a	structural_maintenance_of_chromosomes_1A	559665	ZDB-GENE-090506-9
ENSDARG00000058203	smc1al	ENSG00000072501 SMC1A	many to one	ENSDARG00000055754 smc1a; ENSDARG00000058203 smc1al	ENSDARG00000058203	smc1al	structural_maintenance_of_chromosomes_1A,_like	403060	ZDB-GENE-040426-57
ENSDARG00000017781	hsd17b10	ENSG00000072506 HSD17B10	one to one	NA	ENSDARG00000017781	hsd17b10	hydroxysteroid_(17-beta)_dehydrogenase_10	450078	ZDB-GENE-041010-201
ENSDARG00000032458	mark2b	ENSG00000072518 MARK2	many to one	ENSDARG00000032458 mark2b; ENSDARG00000079905 mark2a	ENSDARG00000032458	mark2b	MAP/microtubule_affinity-regulating_kinase_2b	100005996	ZDB-GENE-080215-4
ENSDARG00000079905	mark2a	ENSG00000072518 MARK2	many to one	ENSDARG00000032458 mark2b; ENSDARG00000079905 mark2a	ENSDARG00000079905	mark2a	MAP/microtubule_affinity-regulating_kinase_2a	562231	ZDB-GENE-030131-4145
ENSDARG00000021794	hmmr	ENSG00000072571 HMMR	one to one	NA	ENSDARG00000021794	hmmr	hyaluronan-mediated_motility_receptor_(RHAMM)	322012	ZDB-GENE-030131-731
ENSDARG00000075347	chfr	ENSG00000072609 CHFR	one to one	NA	ENSDARG00000075347	chfr	checkpoint_with_forkhead_and_ring_finger_domains,_E3_ubiquitin_protein_ligase	564271	ZDB-GENE-030131-3522
ENSDARG00000010085	p4ha2	ENSG00000072682 P4HA2	one to one	NA	ENSDARG00000010085	p4ha2	procollagen-proline,_2-oxoglutarate_4-dioxygenase_(proline_4-hydroxylase),_alpha_polypeptide_2	373132	ZDB-GENE-030827-1
ENSDARG00000051729	nfatc3b	ENSG00000072736 NFATC3	many to one	ENSDARG00000051729 nfatc3b; ENSDARG00000076297 nfatc3a	ENSDARG00000051729	nfatc3b	nuclear_factor_of_activated_T_cells_3b	566869	ZDB-GENE-100922-25
ENSDARG00000076297	nfatc3a	ENSG00000072736 NFATC3	many to one	ENSDARG00000051729 nfatc3b; ENSDARG00000076297 nfatc3a	ENSDARG00000076297	nfatc3a	nuclear_factor_of_activated_T_cells_3a	561772	ZDB-GENE-041111-41
ENSDARG00000075297	trnt1	ENSG00000072756 TRNT1	one to one	NA	ENSDARG00000075297	trnt1	tRNA_nucleotidyl_transferase,_CCA-adding,_1	415249	ZDB-GENE-040625-176
ENSDARG00000016687	acadvl	ENSG00000072778 ACADVL	one to one	NA	ENSDARG00000016687	acadvl	acyl-CoA_dehydrogenase_very_long_chain	573723	ZDB-GENE-030131-899
ENSDARG00000101894	stk10	ENSG00000072786 STK10	one to one	NA	ENSDARG00000101894	stk10	serine/threonine_kinase_10	?	ZDB-GENE-040426-1136
ENSDARG00000017230	fbxw11b	ENSG00000072803 FBXW11	many to one	ENSDARG00000017230 fbxw11b; ENSDARG00000104806 fbxw11a	ENSDARG00000017230	fbxw11b	F-box_and_WD_repeat_domain_containing_11b	406825	ZDB-GENE-040426-2903
ENSDARG00000104806	fbxw11a	ENSG00000072803 FBXW11	many to one	ENSDARG00000017230 fbxw11b; ENSDARG00000104806 fbxw11a	ENSDARG00000104806	fbxw11a	F-box_and_WD_repeat_domain_containing_11a	334373	ZDB-GENE-030131-6305
ENSDARG00000056346	acap1	ENSG00000072818 ACAP1	one to one	NA	ENSDARG00000056346	acap1	ArfGAP_with_coiled-coil,_ankyrin_repeat_and_PH_domains_1	561771	ZDB-GENE-070112-1242
ENSDARG00000056742	crmp1	ENSG00000072832 CRMP1	one to one	NA	ENSDARG00000056742	crmp1	collapsin_response_mediator_protein_1	553756	ZDB-GENE-050720-1
ENSDARG00000042401	derl2	ENSG00000072849 DERL2	one to one	NA	ENSDARG00000042401	derl2	derlin_2	554093	ZDB-GENE-050522-90
ENSDARG00000103902	nde1	ENSG00000072864 NDE1	one to one	NA	ENSDARG00000103902	nde1	nudE_neurodevelopment_protein_1	566146	ZDB-GENE-050913-61
ENSDARG00000074602	mrvi1	ENSG00000072952 MRVI1	one to one	NA	ENSDARG00000074602	mrvi1	murine_retrovirus_integration_site_1_homolog	100331961	ZDB-GENE-120221-4
ENSDARG00000024047	tmem38a	ENSG00000072954 TMEM38A	one to one	NA	ENSDARG00000024047	tmem38a	transmembrane_protein_38A	393874	ZDB-GENE-040426-1888
ENSDARG00000096249	ap1m1	ENSG00000072958 AP1M1	one to one	NA	ENSDARG00000096249	ap1m1	adaptor-related_protein_complex_1,_mu_1_subunit	100330411	ZDB-GENE-110126-1
ENSDARG00000009494	xrcc1	ENSG00000073050 XRCC1	one to one	NA	ENSDARG00000009494	xrcc1	X-ray_repair_complementing_defective_repair_in_Chinese_hamster_cells_1	445480	ZDB-GENE-040822-30
ENSDARG00000101557	scarb1	ENSG00000073060 SCARB1	one to one	NA	ENSDARG00000101557	scarb1	scavenger_receptor_class_B,_member_1	387260	ZDB-GENE-031126-1
ENSDARG00000102798	mcm2	ENSG00000073111 MCM2	one to one	NA	ENSDARG00000102798	mcm2	minichromosome_maintenance_complex_component_2	192338	ZDB-GENE-020419-24
ENSDARG00000063019	panx2	ENSG00000073150 PANX2	one to one	NA	ENSDARG00000063019	panx2	pannexin_2	557828	ZDB-GENE-050419-55
ENSDARG00000014395	selenoo2	ENSG00000073169 SELENOO	many to one	ENSDARG00000014395 selenoo2; ENSDARG00000041951 selenoo1	ENSDARG00000014395	selenoo2	selenoprotein_O2	?	ZDB-GENE-041210-110
ENSDARG00000041951	selenoo1	ENSG00000073169 SELENOO	many to one	ENSDARG00000014395 selenoo2; ENSDARG00000041951 selenoo1	ENSDARG00000041951	selenoo1	selenoprotein_O1	558648	ZDB-GENE-030131-4485
ENSDARG00000044356	tp63	ENSG00000073282 TP63	one to one	NA	ENSDARG00000044356	tp63	tumor_protein_p63	260407	ZDB-GENE-030819-1
ENSDARG00000023920	llgl2	ENSG00000073350 LLGL2	one to one	NA	ENSDARG00000023920	llgl2	lethal_giant_larvae_homolog_2_(Drosophila)	795670	ZDB-GENE-030131-9877
ENSDARG00000087941	pde8a	ENSG00000073417 PDE8A	one to one	NA	ENSDARG00000087941	pde8a	phosphodiesterase_8A	?	ZDB-GENE-070112-622
ENSDARG00000035808	clcn4	ENSG00000073464 CLCN4	one to one	NA	ENSDARG00000035808	clcn4	chloride_channel,_voltage-sensitive_4	768175	ZDB-GENE-061013-353
ENSDARG00000016721	sdha	ENSG00000073578 SDHA	one to one	NA	ENSDARG00000016721	sdha	succinate_dehydrogenase_complex,_subunit_A,_flavoprotein_(Fp)	393884	ZDB-GENE-040426-874
ENSDARG00000016871	smarce1	ENSG00000073584 SMARCE1	one to one	NA	ENSDARG00000016871	smarce1	SWI/SNF_related,_matrix_associated,_actin_dependent_regulator_of_chromatin,_subfamily_e,_member_1	322248	ZDB-GENE-030131-967
ENSDARG00000104567	kdm5a	ENSG00000073614 KDM5A	one to one	NA	ENSDARG00000104567	CABZ01074300.1	?	?	?
ENSDARG00000079204	adam11	ENSG00000073670 ADAM11	one to one	NA	ENSDARG00000079204	adam11	ADAM_metallopeptidase_domain_11	567145	ZDB-GENE-070808-3
ENSDARG00000077722	ppp2r3a	ENSG00000073711 PPP2R3A	one to one	NA	ENSDARG00000077722	ppp2r3a	protein_phosphatase_2,_regulatory_subunit_B'',_alpha	565849	ZDB-GENE-070912-646
ENSDARG00000020242	fermt2	ENSG00000073712 FERMT2	one to one	NA	ENSDARG00000020242	fermt2	fermitin_family_member_2	553051	ZDB-GENE-050506-132
ENSDARG00000011573	abcb11a	ENSG00000073734 ABCB11	many to one	ENSDARG00000011573 abcb11a; ENSDARG00000070078 abcb11b	ENSDARG00000011573	abcb11a	ATP-binding_cassette,_sub-family_B_(MDR/TAP),_member_11a	797269	ZDB-GENE-050517-13
ENSDARG00000070078	abcb11b	ENSG00000073734 ABCB11	many to one	ENSDARG00000011573 abcb11a; ENSDARG00000070078 abcb11b	ENSDARG00000070078	abcb11b	ATP-binding_cassette,_sub-family_B_(MDR/TAP),_member_11b	?	ZDB-GENE-050517-14
ENSDARG00000019260	dhrs9	ENSG00000073737 DHRS9	one to one	NA	ENSDARG00000019260	dhrs9	dehydrogenase/reductase_(SDR_family)_member_9	?	ZDB-GENE-030131-1249
ENSDARG00000004539	ptgs2a	ENSG00000073756 PTGS2	many to one	ENSDARG00000004539 ptgs2a; ENSDARG00000010276 ptgs2b	ENSDARG00000004539	ptgs2a	prostaglandin-endoperoxide_synthase_2a	246227	ZDB-GENE-020530-2
ENSDARG00000010276	ptgs2b	ENSG00000073756 PTGS2	many to one	ENSDARG00000004539 ptgs2a; ENSDARG00000010276 ptgs2b	ENSDARG00000010276	ptgs2b	prostaglandin-endoperoxide_synthase_2b	559020	ZDB-GENE-041014-323
ENSDARG00000003421	igf2bp2a	ENSG00000073792 IGF2BP2	many to one	ENSDARG00000003421 igf2bp2a; ENSDARG00000099758 igf2bp2b	ENSDARG00000003421	igf2bp2a	insulin-like_growth_factor_2_mRNA_binding_protein_2a	100136839	ZDB-GENE-070912-44
ENSDARG00000099758	igf2bp2b	ENSG00000073792 IGF2BP2	many to one	ENSDARG00000003421 igf2bp2a; ENSDARG00000099758 igf2bp2b	ENSDARG00000099758	igf2bp2b	insulin-like_growth_factor_2_mRNA_binding_protein_2b	557028	ZDB-GENE-060503-536
ENSDARG00000044514	st6gal1	ENSG00000073849 ST6GAL1	one to one	NA	ENSDARG00000044514	st6gal1	ST6_beta-galactosamide_alpha-2,6-sialyltranferase_1	445376	ZDB-GENE-060322-3
ENSDARG00000004473	tbx21	ENSG00000073861 TBX21	one to one	NA	ENSDARG00000004473	tbx21	T-box_21	797797	ZDB-GENE-080104-3
ENSDARG00000013921	frya	ENSG00000073910 FRY	many to one	ENSDARG00000013921 frya; ENSDARG00000056001 fryb	ENSDARG00000013921	frya	furry_homolog_a_(Drosophila)	566822	ZDB-GENE-060510-4
ENSDARG00000056001	fryb	ENSG00000073910 FRY	many to one	ENSDARG00000013921 frya; ENSDARG00000056001 fryb	ENSDARG00000056001	fryb	furry_homolog_b_(Drosophila)	?	ZDB-GENE-080215-5
ENSDARG00000012866	picalma	ENSG00000073921 PICALM	many to one	ENSDARG00000012866 picalma; ENSDARG00000014137 picalmb	ENSDARG00000012866	picalma	phosphatidylinositol_binding_clathrin_assembly_protein_a	393901	ZDB-GENE-040426-761
ENSDARG00000014137	picalmb	ENSG00000073921 PICALM	many to one	ENSDARG00000012866 picalma; ENSDARG00000014137 picalmb	ENSDARG00000014137	picalmb	phosphatidylinositol_binding_clathrin_assembly_protein_b	445286	ZDB-GENE-030131-6795
ENSDARG00000007654	nsfa	ENSG00000073969 NSF	many to one	ENSDARG00000007654 nsfa; ENSDARG00000038991 nsfb	ENSDARG00000007654	nsfa	N-ethylmaleimide-sensitive_factor_a	368483	ZDB-GENE-030616-37
ENSDARG00000038991	nsfb	ENSG00000073969 NSF	many to one	ENSDARG00000007654 nsfa; ENSDARG00000038991 nsfb	ENSDARG00000038991	nsfb	N-ethylmaleimide-sensitive_factor_b	554200	ZDB-GENE-050808-1
ENSDARG00000020884	gli2b	ENSG00000074047 GLI2	many to one	ENSDARG00000020884 gli2b; ENSDARG00000025641 gli2a	ENSDARG00000020884	gli2b	GLI_family_zinc_finger_2b	?	ZDB-GENE-050523-1
ENSDARG00000025641	gli2a	ENSG00000074047 GLI2	many to one	ENSDARG00000020884 gli2b; ENSDARG00000025641 gli2a	ENSDARG00000025641	gli2a	GLI_family_zinc_finger_2a	30154	ZDB-GENE-990706-8
ENSDARG00000010280	clasp1a	ENSG00000074054 CLASP1	one to one	NA	ENSDARG00000010280	clasp1a	cytoplasmic_linker_associated_protein_1a	?	ZDB-GENE-081104-520
ENSDARG00000057910	mrps34	ENSG00000074071 MRPS34	one to one	NA	ENSDARG00000057910	mrps34	mitochondrial_ribosomal_protein_S34	795846	ZDB-GENE-041114-71
ENSDARG00000052139	notch3	ENSG00000074181 NOTCH3	one to one	NA	ENSDARG00000052139	notch3	notch_3	58066	ZDB-GENE-000329-5
ENSDARG00000103027	clns1a	ENSG00000074201 CLNS1A	one to one	NA	ENSDARG00000103027	clns1a	chloride_channel,_nucleotide-sensitive,_1A	30699	ZDB-GENE-990415-259
ENSDARG00000062277	ppp2r2cb	ENSG00000074211 PPP2R2C	one to one	NA	ENSDARG00000062277	ppp2r2cb	protein_phosphatase_2,_regulatory_subunit_B,_gamma_b	559392	ZDB-GENE-130530-705
ENSDARG00000099640	eed	ENSG00000074266 EED	one to one	NA	ENSDARG00000099640	eed	embryonic_ectoderm_development	550463	ZDB-GENE-050417-287
ENSDARG00000104945	sncb	ENSG00000074317 SNCB	one to one	NA	ENSDARG00000104945	sncb	synuclein,_beta	393944	ZDB-GENE-040426-1615
ENSDARG00000011897	tsg101b	ENSG00000074319 TSG101	many to one	ENSDARG00000011897 tsg101b; ENSDARG00000040854 tsg101a	ENSDARG00000011897	tsg101b	tumor_susceptibility_101b	100333057	ZDB-GENE-130530-542
ENSDARG00000040854	tsg101a	ENSG00000074319 TSG101	many to one	ENSDARG00000011897 tsg101b; ENSDARG00000040854 tsg101a	ENSDARG00000040854	tsg101a	tumor_susceptibility_101a	415179	ZDB-GENE-030217-1
ENSDARG00000044597	ncbp3	ENSG00000074356 NCBP3	one to one	NA	ENSDARG00000044597	ncbp3	nuclear_cap_binding_subunit_3	393112	ZDB-GENE-040426-826
ENSDARG00000060978	atp2a3	ENSG00000074370 ATP2A3	one to one	NA	ENSDARG00000060978	atp2a3	ATPase_sarcoplasmic/endoplasmic_reticulum_Ca2+_transporting_3	568671	ZDB-GENE-060531-103
ENSDARG00000045644	ca12	ENSG00000074410 CA12	one to one	NA	ENSDARG00000045644	ca12	carbonic_anhydrase_XII	?	ZDB-GENE-080815-4
ENSDARG00000036820	mgll	ENSG00000074416 MGLL	one to one	NA	ENSDARG00000036820	mgll	monoglyceride_lipase	378960	ZDB-GENE-031006-9
ENSDARG00000012295	bcs1l	ENSG00000074582 BCS1L	one to one	NA	ENSDARG00000012295	bcs1l	BC1_(ubiquinol-cytochrome_c_reductase)_synthesis-like	394157	ZDB-GENE-040426-938
ENSDARG00000020086	nuak1a	ENSG00000074590 NUAK1	many to one	ENSDARG00000020086 nuak1a; ENSDARG00000028676 nuak1b	ENSDARG00000020086	nuak1a	NUAK_family,_SNF1-like_kinase,_1a	561563	ZDB-GENE-041210-122
ENSDARG00000028676	nuak1b	ENSG00000074590 NUAK1	many to one	ENSDARG00000020086 nuak1a; ENSDARG00000028676 nuak1b	ENSDARG00000028676	nuak1b	NUAK_family,_SNF1-like_kinase,_1b	561496	ZDB-GENE-131120-18
ENSDARG00000041431	slc24a1	ENSG00000074621 SLC24A1	one to one	NA	ENSDARG00000041431	slc24a1	solute_carrier_family_24_(sodium/potassium/calcium_exchanger),_member_1	558299	ZDB-GENE-060503-191
ENSDARG00000052894	znf532	ENSG00000074657 ZNF532	one to one	NA	ENSDARG00000052894	znf532	zinc_finger_protein_532	559908	ZDB-GENE-060531-40
ENSDARG00000077285	scarf1	ENSG00000074660 SCARF1	one to one	NA	ENSDARG00000077285	scarf1	scavenger_receptor_class_F,_member_1	100005273	ZDB-GENE-030131-8778
ENSDARG00000069980	lman1	ENSG00000074695 LMAN1	one to one	NA	ENSDARG00000069980	lman1	lectin,_mannose-binding,_1	559775	ZDB-GENE-060201-4
ENSDARG00000016038	hacd3	ENSG00000074696 HACD3	one to one	NA	ENSDARG00000016038	hacd3	3-hydroxyacyl-CoA_dehydratase_3	393441	ZDB-GENE-040426-1200
ENSDARG00000099252	ipcef1	ENSG00000074706 IPCEF1	one to one	NA	ENSDARG00000099252	ipcef1	interaction_protein_for_cytohesin_exchange_factors_1	767791	ZDB-GENE-060929-172
ENSDARG00000094380	zzef1	ENSG00000074755 ZZEF1	one to one	NA	ENSDARG00000094380	zzef1	zinc_finger,_ZZ-type_with_EF_hand_domain_1	566682	ZDB-GENE-041222-2
ENSDARG00000013750	eno1b	ENSG00000074800 ENO1	many to one	ENSDARG00000013750 eno1b; ENSDARG00000022456 eno1a	ENSDARG00000013750	eno1b	enolase_1b,_(alpha)	393668	ZDB-GENE-040426-1651
ENSDARG00000022456	eno1a	ENSG00000074800 ENO1	many to one	ENSDARG00000013750 eno1b; ENSDARG00000022456 eno1a	ENSDARG00000022456	eno1a	enolase_1a,_(alpha)	334116	ZDB-GENE-030131-6048
ENSDARG00000098096	slc12a1	ENSG00000074803 SLC12A1	one to one	NA	ENSDARG00000098096	slc12a1	solute_carrier_family_12_(sodium/potassium/chloride_transporter),_member_1	?	ZDB-GENE-080130-3
ENSDARG00000071679	mydgf	ENSG00000074842 MYDGF	one to one	NA	ENSDARG00000071679	mydgf	myeloid-derived_growth_factor	436753	ZDB-GENE-040718-183
ENSDARG00000076265	ano8a	ENSG00000074855 ANO8	many to one	ENSDARG00000076265 ano8a; ENSDARG00000077229 ano8b	ENSDARG00000076265	ano8a	anoctamin_8a	?	ZDB-GENE-070912-583
ENSDARG00000077229	ano8b	ENSG00000074855 ANO8	many to one	ENSDARG00000076265 ano8a; ENSDARG00000077229 ano8b	ENSDARG00000077229	ano8b	anoctamin_8b	562782	ZDB-GENE-121024-1
ENSDARG00000074244	arhgef10lb	ENSG00000074964 ARHGEF10L	many to one	ENSDARG00000074244 arhgef10lb; ENSDARG00000088630 arhgef10la	ENSDARG00000074244	arhgef10lb	Rho_guanine_nucleotide_exchange_factor_(GEF)_10-like_b	?	ZDB-GENE-090313-222
ENSDARG00000088630	arhgef10la	ENSG00000074964 ARHGEF10L	many to one	ENSDARG00000074244 arhgef10lb; ENSDARG00000088630 arhgef10la	ENSDARG00000088630	arhgef10la	Rho_guanine_nucleotide_exchange_factor_(GEF)_10-like_a	799435	ZDB-GENE-120814-1
ENSDARG00000015068	txk	ENSG00000074966 TXK	one to one	NA	ENSDARG00000015068	txk	TXK_tyrosine_kinase	?	ZDB-GENE-130530-553
ENSDARG00000061819	wscd2	ENSG00000075035 WSCD2	one to one	NA	ENSDARG00000061819	wscd2	WSC_domain_containing_2	561091	ZDB-GENE-060526-124
ENSDARG00000075307	kcnq2a	ENSG00000075043 KCNQ2	many to one	ENSDARG00000075307 kcnq2a; ENSDARG00000091130 kcnq2b	ENSDARG00000075307	kcnq2a	potassium_voltage-gated_channel,_KQT-like_subfamily,_member_2a	100141342	ZDB-GENE-080220-37
ENSDARG00000091130	kcnq2b	ENSG00000075043 KCNQ2	many to one	ENSDARG00000075307 kcnq2a; ENSDARG00000091130 kcnq2b	ENSDARG00000091130	kcnq2b	potassium_voltage-gated_channel,_KQT-like_subfamily,_member_2b	100537363	ZDB-GENE-120130-1
ENSDARG00000074509	tacr2	ENSG00000075073 TACR2	one to one	NA	ENSDARG00000074509	tacr2	tachykinin_receptor_2	100002125	ZDB-GENE-090312-188
ENSDARG00000021370	actr6	ENSG00000075089 ACTR6	one to one	NA	ENSDARG00000021370	actr6	ARP6_actin_related_protein_6_homolog	324822	ZDB-GENE-030131-3543
ENSDARG00000036136	tipin	ENSG00000075131 TIPIN	one to one	NA	ENSDARG00000036136	tipin	timeless_interacting_protein	445058	ZDB-GENE-040801-189
ENSDARG00000074331	eif4g3b	ENSG00000075151 EIF4G3	many to one	ENSDARG00000074331 eif4g3b; ENSDARG00000077215 eif4g3a	ENSDARG00000074331	eif4g3b	eukaryotic_translation_initiation_factor_4_gamma,_3b	568761	ZDB-GENE-090312-49
ENSDARG00000077215	eif4g3a	ENSG00000075151 EIF4G3	many to one	ENSDARG00000074331 eif4g3b; ENSDARG00000077215 eif4g3a	ENSDARG00000077215	eif4g3a	eukaryotic_translation_initiation_factor_4_gamma,_3a	566131	ZDB-GENE-120810-2
ENSDARG00000094191	nup37	ENSG00000075188 NUP37	one to one	NA	ENSDARG00000094191	nup37	nucleoporin_37	436892	ZDB-GENE-040718-363
ENSDARG00000019235	sema3aa	ENSG00000075213 SEMA3A	many to one	ENSDARG00000019235 sema3aa; ENSDARG00000042210 sema3ab	ENSDARG00000019235	sema3aa	sema_domain,_immunoglobulin_domain_(Ig),_short_basic_domain,_secreted,_(semaphorin)_3Aa	?	ZDB-GENE-991209-3
ENSDARG00000042210	sema3ab	ENSG00000075213 SEMA3A	many to one	ENSDARG00000019235 sema3aa; ENSDARG00000042210 sema3ab	ENSDARG00000042210	sema3ab	sema_domain,_immunoglobulin_domain_(Ig),_short_basic_domain,_secreted,_(semaphorin)_3Ab	30267	ZDB-GENE-991209-6
ENSDARG00000013719	gtse1	ENSG00000075218 GTSE1	one to one	NA	ENSDARG00000013719	gtse1	G-2_and_S-phase_expressed_1	553652	ZDB-GENE-050522-493
ENSDARG00000034300	sema3c	ENSG00000075223 SEMA3C	one to one	NA	ENSDARG00000034300	sema3c	sema_domain,_immunoglobulin_domain_(Ig),_short_basic_domain,_secreted,_(semaphorin)_3C	?	ZDB-GENE-050513-5
ENSDARG00000042188	ttc38	ENSG00000075234 TTC38	one to one	NA	ENSDARG00000042188	ttc38	tetratricopeptide_repeat_domain_38	553728	ZDB-GENE-050522-318
ENSDARG00000045888	acat1	ENSG00000075239 ACAT1	one to one	NA	ENSDARG00000045888	acat1	acetyl-CoA_acetyltransferase_1	445290	ZDB-GENE-040808-68
ENSDARG00000045506	gramd4b	ENSG00000075240 GRAMD4	many to one	ENSDARG00000045506 gramd4b; ENSDARG00000069171 gramd4a	ENSDARG00000045506	gramd4b	GRAM_domain_containing_4b	326055	ZDB-GENE-030131-4780
ENSDARG00000069171	gramd4a	ENSG00000075240 GRAMD4	many to one	ENSDARG00000045506 gramd4b; ENSDARG00000069171 gramd4a	ENSDARG00000069171	gramd4a	GRAM_domain_containing_4a	?	ZDB-GENE-041210-211
ENSDARG00000058259	celsr1b	ENSG00000075275 CELSR1	many to one	ENSDARG00000058259 celsr1b; ENSDARG00000069185 celsr1a	ENSDARG00000058259	celsr1b	cadherin_EGF_LAG_seven-pass_G-type_receptor_1b	556520	ZDB-GENE-050823-4
ENSDARG00000069185	celsr1a	ENSG00000075275 CELSR1	many to one	ENSDARG00000058259 celsr1b; ENSDARG00000069185 celsr1a	ENSDARG00000069185	celsr1a	cadherin_EGF_LAG_seven-pass_G-type_receptor_1a	368436	ZDB-GENE-030616-78
ENSDARG00000006911	wnt8b	ENSG00000075290 WNT8B	one to one	NA	ENSDARG00000006911	wnt8b	wingless-type_MMTV_integration_site_family,_member_8b	?	ZDB-GENE-990415-279
ENSDARG00000015856	slc25a40	ENSG00000075303 SLC25A40	one to one	NA	ENSDARG00000015856	slc25a40	solute_carrier_family_25,_member_40	436633	ZDB-GENE-040718-52
ENSDARG00000074581	add2	ENSG00000075340 ADD2	one to one	NA	ENSDARG00000074581	add2	adducin_2_(beta)	570147	ZDB-GENE-080718-4
ENSDARG00000105230	fgf4	ENSG00000075388 FGF4	one to one	NA	ENSDARG00000105230	fgf4	fibroblast_growth_factor_4	570435	ZDB-GENE-001006-1
ENSDARG00000036257	rasal2	ENSG00000075391 RASAL2	one to one	NA	ENSDARG00000036257	rasal2	RAS_protein_activator_like_2	793730	ZDB-GENE-070912-180
ENSDARG00000019195	vps9d1	ENSG00000075399 VPS9D1	one to one	NA	ENSDARG00000019195	vps9d1	VPS9_domain_containing_1	503773	ZDB-GENE-050306-57
ENSDARG00000019345	mark3a	ENSG00000075413 MARK3	many to one	ENSDARG00000019345 mark3a; ENSDARG00000026630 mark3b	ENSDARG00000019345	mark3a	MAP/microtubule_affinity-regulating_kinase_3a	334300	ZDB-GENE-030131-6232
ENSDARG00000026630	mark3b	ENSG00000075413 MARK3	many to one	ENSDARG00000019345 mark3a; ENSDARG00000026630 mark3b	ENSDARG00000026630	mark3b	MAP/microtubule_affinity-regulating_kinase_3b	767634	ZDB-GENE-060929-80
ENSDARG00000025566	slc25a3b	ENSG00000075415 SLC25A3	many to one	ENSDARG00000025566 slc25a3b; ENSDARG00000027424 slc25a3a	ENSDARG00000025566	slc25a3b	solute_carrier_family_25_(mitochondrial_carrier;_phosphate_carrier),_member_3b;solute_carrier_family_25_(mitochondrial_carrier;_phosphate_carrier),_member_3b;solute_carrier_family_25_(mitochondrial_carrier;_phosphate_carrier),_member_3b;solute_carrier_family_25_(mitochondrial_carrier;_phosphate_carrier),_member_3b;solute_carrier_family_25_(mitochondrial_carrier;_phosphate_carrier),_member_3b;solu…	322362	ZDB-GENE-040426-1916
ENSDARG00000027424	slc25a3a	ENSG00000075415 SLC25A3	many to one	ENSDARG00000025566 slc25a3b; ENSDARG00000027424 slc25a3a	ENSDARG00000027424	slc25a3a	solute_carrier_family_25_(mitochondrial_carrier;_phosphate_carrier),_member_3a;solute_carrier_family_25_(mitochondrial_carrier;_phosphate_carrier),_member_3a;solute_carrier_family_25_(mitochondrial_carrier;_phosphate_carrier),_member_3a;solute_carrier_family_25_(mitochondrial_carrier;_phosphate_carrier),_member_3a;solute_carrier_family_25_(mitochondrial_carrier;_phosphate_carrier),_member_3a;solu…	393688	ZDB-GENE-040426-1673
ENSDARG00000062023	fndc3bb	ENSG00000075420 FNDC3B	many to one	ENSDARG00000062023 fndc3bb; ENSDARG00000078179 fndc3ba	ENSDARG00000062023	fndc3bb	fibronectin_type_III_domain_containing_3Bb	?	ZDB-GENE-070510-2
ENSDARG00000078179	fndc3ba	ENSG00000075420 FNDC3B	many to one	ENSDARG00000062023 fndc3bb; ENSDARG00000078179 fndc3ba	ENSDARG00000078179	fndc3ba	fibronectin_type_III_domain_containing_3Ba	572313	ZDB-GENE-070510-1
ENSDARG00000040623	fosl2	ENSG00000075426 FOSL2	one to one	NA	ENSDARG00000040623	fosl2	fos-like_antigen_2	558921	ZDB-GENE-070209-164
ENSDARG00000003326	cacng5a	ENSG00000075429 CACNG5	many to one	ENSDARG00000003326 cacng5a; ENSDARG00000039240 cacng5b	ENSDARG00000003326	cacng5a	calcium_channel,_voltage-dependent,_gamma_subunit_5a	797409	ZDB-GENE-120104-4
ENSDARG00000039240	cacng5b	ENSG00000075429 CACNG5	many to one	ENSDARG00000003326 cacng5a; ENSDARG00000039240 cacng5b	ENSDARG00000039240	cacng5b	calcium_channel,_voltage-dependent,_gamma_subunit_5b	100331116	ZDB-GENE-120104-3;ZDB-GENE-120104-4
ENSDARG00000074669	cacng4b	ENSG00000075461 CACNG4	many to one	ENSDARG00000074669 cacng4b; ENSDARG00000115540 cacng4a	ENSDARG00000074669	cacng4b	calcium_channel,_voltage-dependent,_gamma_subunit_4b	794222	ZDB-GENE-120104-6
ENSDARG00000115540	cacng4a	ENSG00000075461 CACNG4	many to one	ENSDARG00000074669 cacng4b; ENSDARG00000115540 cacng4a	ENSDARG00000115540	cacng4a	calcium_channel,_voltage-dependent,_gamma_subunit_4a	797554	ZDB-GENE-120215-100
ENSDARG00000040001	fryl	ENSG00000075539 FRYL	one to one	NA	ENSDARG00000040001	fryl	furry_homolog,_like	558173	ZDB-GENE-040914-58
ENSDARG00000037747	fscn1b	ENSG00000075618 FSCN1	many to one	ENSDARG00000037747 fscn1b; ENSDARG00000059680 fscn1a	ENSDARG00000037747	fscn1b	fascin_actin-bundling_protein_1b	570314	ZDB-GENE-120507-1
ENSDARG00000059680	fscn1a	ENSG00000075618 FSCN1	many to one	ENSDARG00000037747 fscn1b; ENSDARG00000059680 fscn1a	ENSDARG00000059680	fscn1a	fascin_actin-bundling_protein_1a	?	ZDB-GENE-031009-1
ENSDARG00000037746	actb1	ENSG00000075624 ACTB	many to one	ENSDARG00000037746 actb1; ENSDARG00000037870 actb2	ENSDARG00000037746	actb1	actin,_beta_1	57934	ZDB-GENE-000329-1
ENSDARG00000037870	actb2	ENSG00000075624 ACTB	many to one	ENSDARG00000037746 actb1; ENSDARG00000037870 actb2	ENSDARG00000037870	actb2	actin,_beta_2	57935	ZDB-GENE-000329-3
ENSDARG00000057148	mocos	ENSG00000075643 MOCOS	one to one	NA	ENSDARG00000057148	CR759794.1	?	?	?
ENSDARG00000056228	pld1a	ENSG00000075651 PLD1	many to one	ENSDARG00000056228 pld1a; ENSDARG00000057125 pld1b	ENSDARG00000056228	pld1a	phospholipase_D1a	556641	ZDB-GENE-031002-2
ENSDARG00000057125	pld1b	ENSG00000075651 PLD1	many to one	ENSDARG00000056228 pld1a; ENSDARG00000057125 pld1b	ENSDARG00000057125	pld1b	phospholipase_D1b	572492	ZDB-GENE-070510-3
ENSDARG00000060312	wdr62	ENSG00000075702 WDR62	one to one	NA	ENSDARG00000060312	wdr62	WD_repeat_domain_62	570949	ZDB-GENE-060503-291
ENSDARG00000009677	dlg1	ENSG00000075711 DLG1	many to one	ENSDARG00000009677 dlg1; ENSDARG00000102216 dlg1l	ENSDARG00000009677	dlg1	discs,_large_homolog_1_(Drosophila)	114446	ZDB-GENE-010724-8
ENSDARG00000102216	dlg1l	ENSG00000075711 DLG1	many to one	ENSDARG00000009677 dlg1; ENSDARG00000102216 dlg1l	ENSDARG00000102216	dlg1l	discs,_large_(Drosophila)_homolog_1,_like	497648	ZDB-GENE-050222-3
ENSDARG00000020497	rab7a	ENSG00000075785 RAB7A	one to one	NA	ENSDARG00000020497	rab7	RAB7,_member_RAS_oncogene_family	393902	ZDB-GENE-040426-1352
ENSDARG00000016231	bcap29	ENSG00000075790 BCAP29	one to one	NA	ENSDARG00000016231	bcap29	B_cell_receptor_associated_protein_29	554151	ZDB-GENE-050522-468
ENSDARG00000002916	sec31b	ENSG00000075826 SEC31B	one to one	NA	ENSDARG00000002916	sec31b	SEC31_homolog_B,_COPII_coat_complex_component	100148383	ZDB-GENE-060418-2
ENSDARG00000008032	sart3	ENSG00000075856 SART3	one to one	NA	ENSDARG00000008032	sart3	squamous_cell_carcinoma_antigen_recognized_by_T_cells_3	558581	ZDB-GENE-040724-10
ENSDARG00000062349	arhgap15	ENSG00000075884 ARHGAP15	one to one	NA	ENSDARG00000062349	arhgap15	Rho_GTPase_activating_protein_15	100003547	ZDB-GENE-070912-314
ENSDARG00000028148	pax2a	ENSG00000075891 PAX2	many to one	ENSDARG00000028148 pax2a; ENSDARG00000032578 pax2b	ENSDARG00000028148	pax2a	paired_box_2a	30425	ZDB-GENE-990415-8
ENSDARG00000032578	pax2b	ENSG00000075891 PAX2	many to one	ENSDARG00000028148 pax2a; ENSDARG00000032578 pax2b	ENSDARG00000032578	pax2b	paired_box_2b	60638	ZDB-GENE-001030-4
ENSDARG00000100060	exosc7	ENSG00000075914 EXOSC7	one to one	NA	ENSDARG00000100060	exosc7	exosome_component_7	?	ZDB-GENE-050417-47
ENSDARG00000006862	kifap3b	ENSG00000075945 KIFAP3	many to one	ENSDARG00000006862 kifap3b; ENSDARG00000008639 kifap3a	ENSDARG00000006862	kifap3b	kinesin-associated_protein_3b	561489	ZDB-GENE-030131-2219
ENSDARG00000008639	kifap3a	ENSG00000075945 KIFAP3	many to one	ENSDARG00000006862 kifap3b; ENSDARG00000008639 kifap3a	ENSDARG00000008639	kifap3a	kinesin-associated_protein_3a	447906	ZDB-GENE-040912-74
ENSDARG00000007630	mkrn2	ENSG00000075975 MKRN2	one to one	NA	ENSDARG00000007630	mkrn2	makorin,_ring_finger_protein,_2	170783	ZDB-GENE-020213-2
ENSDARG00000057683	mcm6	ENSG00000076003 MCM6	one to one	NA	ENSDARG00000057683	mcm6	minichromosome_maintenance_complex_component_6	566409	ZDB-GENE-030909-6
ENSDARG00000020841	rbm7	ENSG00000076053 RBM7	one to one	NA	ENSDARG00000020841	rbm7	RNA_binding_motif_protein_7	334784	ZDB-GENE-030131-6724
ENSDARG00000044179	rbms2a	ENSG00000076067 RBMS2	many to one	ENSDARG00000044179 rbms2a; ENSDARG00000056150 rbms2b	ENSDARG00000044179	rbms2a	RNA_binding_motif,_single_stranded_interacting_protein_2a	378458	ZDB-GENE-030912-2
ENSDARG00000056150	rbms2b	ENSG00000076067 RBMS2	many to one	ENSDARG00000044179 rbms2a; ENSDARG00000056150 rbms2b	ENSDARG00000056150	rbms2b	RNA_binding_motif,_single_stranded_interacting_protein_2b	445147	ZDB-GENE-040801-51
ENSDARG00000102974	baz2a	ENSG00000076108 BAZ2A	one to one	NA	ENSDARG00000102974	baz2a	bromodomain_adjacent_to_zinc_finger_domain,_2A	450079	ZDB-GENE-041010-202
ENSDARG00000070124	ptpn23a	ENSG00000076201 PTPN23	many to one	ENSDARG00000070124 ptpn23a; ENSDARG00000098689 ptpn23b	ENSDARG00000070124	ptpn23a	protein_tyrosine_phosphatase,_non-receptor_type_23,_a	100007322	ZDB-GENE-100921-24
ENSDARG00000098689	ptpn23b	ENSG00000076201 PTPN23	many to one	ENSDARG00000070124 ptpn23a; ENSDARG00000098689 ptpn23b	ENSDARG00000098689	ptpn23b	protein_tyrosine_phosphatase,_non-receptor_type_23,_b	560417	ZDB-GENE-060503-179
ENSDARG00000025948	mlh1	ENSG00000076242 MLH1	one to one	NA	ENSDARG00000025948	mlh1	mutL_homolog_1,_colon_cancer,_nonpolyposis_type_2_(E._coli)	393632	ZDB-GENE-040426-1600
ENSDARG00000042527	unga	ENSG00000076248 UNG	many to one	ENSDARG00000042527 unga; ENSDARG00000094922 ungb	ENSDARG00000042527	unga	uracil_DNA_glycosylase_a	393949	ZDB-GENE-040426-900
ENSDARG00000094922	ungb	ENSG00000076248 UNG	many to one	ENSDARG00000042527 unga; ENSDARG00000094922 ungb	ENSDARG00000094922	ungb	uracil_DNA_glycosylase_b	571301	ZDB-GENE-070705-360
ENSDARG00000038801	klhl20	ENSG00000076321 KLHL20	one to one	NA	ENSDARG00000038801	klhl20	kelch-like_family_member_20	406274	ZDB-GENE-040426-1935
ENSDARG00000037646	rgs11	ENSG00000076344 RGS11	one to one	NA	ENSDARG00000037646	rgs11	regulator_of_G_protein_signaling_11	559197	ZDB-GENE-080220-46
ENSDARG00000026149	slc46a1	ENSG00000076351 SLC46A1	one to one	NA	ENSDARG00000026149	slc46a1	solute_carrier_family_46_(folate_transporter),_member_1	393255	ZDB-GENE-040426-1012
ENSDARG00000060372	plxna2	ENSG00000076356 PLXNA2	one to one	NA	ENSDARG00000060372	plxna2	plexin_A2	561285	ZDB-GENE-090311-6
ENSDARG00000061901	ankrd13a	ENSG00000076513 ANKRD13A	one to one	NA	ENSDARG00000061901	ankrd13a	ankyrin_repeat_domain_13A	556837	ZDB-GENE-030131-1833
ENSDARG00000061713	tpd52	ENSG00000076554 TPD52	one to one	NA	ENSDARG00000061713	tpd52	tumor_protein_D52	559992	ZDB-GENE-060503-680
ENSDARG00000061994	acacb	ENSG00000076555 ACACB	one to one	NA	ENSDARG00000061994	acacb	acetyl-CoA_carboxylase_beta	556236	ZDB-GENE-060526-132
ENSDARG00000003963	traf4a	ENSG00000076604 TRAF4	many to one	ENSDARG00000003963 traf4a; ENSDARG00000038964 traf4b	ENSDARG00000003963	traf4a	tnf_receptor-associated_factor_4a	404045	ZDB-GENE-040308-1
ENSDARG00000038964	traf4b	ENSG00000076604 TRAF4	many to one	ENSDARG00000003963 traf4a; ENSDARG00000038964 traf4b	ENSDARG00000038964	traf4b	tnf_receptor-associated_factor_4b	404035	ZDB-GENE-040305-2
ENSDARG00000055875	pag1	ENSG00000076641 PAG1	one to one	NA	ENSDARG00000055875	pag1	phosphoprotein_membrane_anchor_with_glycosphingolipid_microdomains_1	100034498	ZDB-GENE-060503-586
ENSDARG00000033418	gpatch1	ENSG00000076650 GPATCH1	one to one	NA	ENSDARG00000033418	gpatch1	G_patch_domain_containing_1	448925	ZDB-GENE-040914-65
ENSDARG00000039399	nt5c2a	ENSG00000076685 NT5C2	many to one	ENSDARG00000039399 nt5c2a; ENSDARG00000058231 nt5c2b	ENSDARG00000039399	nt5c2a	5'-nucleotidase,_cytosolic_IIa	324845	ZDB-GENE-030131-3566
ENSDARG00000058231	nt5c2b	ENSG00000076685 NT5C2	many to one	ENSDARG00000039399 nt5c2a; ENSDARG00000058231 nt5c2b	ENSDARG00000058231	nt5c2b	5'-nucleotidase,_cytosolic_IIb	557972	ZDB-GENE-061013-522
ENSDARG00000015472	gpc4	ENSG00000076716 GPC4	one to one	NA	ENSDARG00000015472	gpc4	glypican_4	?	ZDB-GENE-011119-1
ENSDARG00000016085	mbnl3	ENSG00000076770 MBNL3	one to one	NA	ENSDARG00000016085	mbnl3	muscleblind-like_splicing_regulator_3	567027	ZDB-GENE-081002-3
ENSDARG00000059475	camsap3	ENSG00000076826 CAMSAP3	one to one	NA	ENSDARG00000059475	camsap3	calmodulin_regulated_spectrin-associated_protein_family,_member_3	556256	ZDB-GENE-060503-811
ENSDARG00000056554	rap1gap	ENSG00000076864 RAP1GAP	one to one	NA	ENSDARG00000056554	rap1gap	RAP1_GTPase_activating_protein	100144557	ZDB-GENE-080402-9
ENSDARG00000007092	xab2	ENSG00000076924 XAB2	one to one	NA	ENSDARG00000007092	xab2	XPA_binding_protein_2	387600	ZDB-GENE-040426-685
ENSDARG00000040380	arhgef1a	ENSG00000076928 ARHGEF1	many to one	ENSDARG00000040380 arhgef1a; ENSDARG00000055837 arhgef1b	ENSDARG00000040380	arhgef1a	Rho_guanine_nucleotide_exchange_factor_(GEF)_1a	368266	ZDB-GENE-030722-5
ENSDARG00000055837	arhgef1b	ENSG00000076928 ARHGEF1	many to one	ENSDARG00000040380 arhgef1a; ENSDARG00000055837 arhgef1b	ENSDARG00000055837	arhgef1b	Rho_guanine_nucleotide_exchange_factor_(GEF)_1b	557983	ZDB-GENE-060616-136
ENSDARG00000007603	stxbp2	ENSG00000076944 STXBP2	one to one	NA	ENSDARG00000007603	stxbp2	syntaxin_binding_protein_2	406578	ZDB-GENE-040426-2482
ENSDARG00000008279	map2k7	ENSG00000076984 MAP2K7	one to one	NA	ENSDARG00000008279	map2k7	mitogen-activated_protein_kinase_kinase_7	560913	ZDB-GENE-090312-186
ENSDARG00000067848	nmrk2	ENSG00000077009 NMRK2	one to one	NA	ENSDARG00000067848	nmrk2	nicotinamide_riboside_kinase_2	447879	ZDB-GENE-040912-44
ENSDARG00000040991	cttnbp2	ENSG00000077063 CTTNBP2	one to one	NA	ENSDARG00000040991	cttnbp2	cortactin_binding_protein_2	555837	ZDB-GENE-030131-8134
ENSDARG00000034107	actl6b	ENSG00000077080 ACTL6B	one to one	NA	ENSDARG00000034107	actl6b	actin-like_6B	553775	ZDB-GENE-050522-191
ENSDARG00000034195	top2b	ENSG00000077097 TOP2B	one to one	NA	ENSDARG00000034195	top2b	DNA_topoisomerase_II_beta	569877	ZDB-GENE-041008-136
ENSDARG00000028748	tm9sf3	ENSG00000077147 TM9SF3	one to one	NA	ENSDARG00000028748	tm9sf3	transmembrane_9_superfamily_member_3	?	ZDB-GENE-040426-2714
ENSDARG00000038687	nfkb2	ENSG00000077150 NFKB2	one to one	NA	ENSDARG00000038687	nfkb2	nuclear_factor_of_kappa_light_polypeptide_gene_enhancer_in_B-cells_2_(p49/p100)	415100	ZDB-GENE-030131-6701
ENSDARG00000063285	ube2t	ENSG00000077152 UBE2T	one to one	NA	ENSDARG00000063285	ube2t	ubiquitin-conjugating_enzyme_E2T_(putative)	768152	ZDB-GENE-061013-547
ENSDARG00000074727	dnajc10	ENSG00000077232 DNAJC10	one to one	NA	ENSDARG00000074727	dnajc10	DnaJ_(Hsp40)_homolog,_subfamily_C,_member_10	557858	ZDB-GENE-070327-1
ENSDARG00000102583	il4r.1	ENSG00000077238 IL4R	one to one	NA	ENSDARG00000102583	il4r.1	interleukin_4_receptor,_tandem_duplicate_1	503594	ZDB-GENE-050227-5
ENSDARG00000016163	usp33	ENSG00000077254 USP33	one to one	NA	ENSDARG00000016163	usp33	ubiquitin_specific_peptidase_33	406508	ZDB-GENE-040426-2323
ENSDARG00000018890	snrpa	ENSG00000077312 SNRPA	one to one	NA	ENSDARG00000018890	snrpa	small_nuclear_ribonucleoprotein_polypeptide_A	324121	ZDB-GENE-030131-2841
ENSDARG00000020158	spag6	ENSG00000077327 SPAG6	one to one	NA	ENSDARG00000020158	spag6	sperm_associated_antigen_6	431757	ZDB-GENE-040704-53
ENSDARG00000040557	exosc5	ENSG00000077348 EXOSC5	one to one	NA	ENSDARG00000040557	exosc5	exosome_component_5	751632	ZDB-GENE-060503-675
ENSDARG00000078386	dync1i2a	ENSG00000077380 DYNC1I2	many to one	ENSDARG00000078386 dync1i2a; ENSDARG00000103195 dync1i2b	ENSDARG00000078386	dync1i2a	dynein,_cytoplasmic_1,_intermediate_chain_2a	767729	ZDB-GENE-060929-1086
ENSDARG00000103195	dync1i2b	ENSG00000077380 DYNC1I2	many to one	ENSDARG00000078386 dync1i2a; ENSDARG00000103195 dync1i2b	ENSDARG00000103195	dync1i2b	dynein,_cytoplasmic_1,_intermediate_chain_2b	561612	ZDB-GENE-090121-1
ENSDARG00000016505	apbb1ip	ENSG00000077420 APBB1IP	one to one	NA	ENSDARG00000016505	apbb1ip	amyloid_beta_(A4)_precursor_protein-binding,_family_B,_member_1_interacting_protein	?	ZDB-GENE-040426-1318
ENSDARG00000068258	lrch4	ENSG00000077454 LRCH4	one to one	NA	ENSDARG00000068258	lrch4	leucine-rich_repeats_and_calponin_homology_(CH)_domain_containing_4	100003333	ZDB-GENE-060503-749
ENSDARG00000012432	fam76b	ENSG00000077458 FAM76B	one to one	NA	ENSDARG00000012432	fam76b	family_with_sequence_similarity_76,_member_B	335015	ZDB-GENE-030131-6955
ENSDARG00000102963	sirt6	ENSG00000077463 SIRT6	one to one	NA	ENSDARG00000102963	sirt6	sirtuin_6	415161	ZDB-GENE-031007-2
ENSDARG00000039077	tyr	ENSG00000077498 TYR	one to one	NA	ENSDARG00000039077	tyr	tyrosinase	30207	ZDB-GENE-991026-3
ENSDARG00000076169	pold3	ENSG00000077514 POLD3	one to one	NA	ENSDARG00000076169	pold3	polymerase_(DNA-directed),_delta_3,_accessory_subunit	692256	ZDB-GENE-060512-59
ENSDARG00000071090	actn2b	ENSG00000077522 ACTN2	one to one	NA	ENSDARG00000071090	actn2b	actinin,_alpha_2b	641575	ZDB-GENE-051127-39
ENSDARG00000100252	capzb	ENSG00000077549 CAPZB	one to one	NA	ENSDARG00000100252	capzb	capping_protein_(actin_filament)_muscle_Z-line,_beta	335083	ZDB-GENE-030131-7023
ENSDARG00000077608	gpr137bb	ENSG00000077585 GPR137B	many to one	ENSDARG00000077608 gpr137bb; ENSDARG00000078448 gpr137ba	ENSDARG00000077608	gpr137bb	G_protein-coupled_receptor_137Bb	101884293	ZDB-GENE-100721-2
ENSDARG00000078448	gpr137ba	ENSG00000077585 GPR137B	many to one	ENSDARG00000077608 gpr137bb; ENSDARG00000078448 gpr137ba	ENSDARG00000078448	gpr137ba	G_protein-coupled_receptor_137Ba	100001171	ZDB-GENE-100721-1
ENSDARG00000021383	naalad2	ENSG00000077616 NAALAD2	one to one	NA	ENSDARG00000021383	naalad2	N-acetylated_alpha-linked_acidic_dipeptidase_2	393247	ZDB-GENE-040426-1025
ENSDARG00000033707	jade1	ENSG00000077684 JADE1	one to one	NA	ENSDARG00000033707	jade1	jade_family_PHD_finger_1	327437	ZDB-GENE-030131-5648
ENSDARG00000102048	slc25a43	ENSG00000077713 SLC25A43	one to one	NA	ENSDARG00000102048	slc25a43	solute_carrier_family_25,_member_43	796731	ZDB-GENE-030616-69
ENSDARG00000003017	ube2al	ENSG00000077721 UBE2A	many to one	ENSDARG00000003017 ube2al; ENSDARG00000098466 ube2a	ENSDARG00000003017	ube2al	ubiquitin_conjugating_enzyme_E2_A,_like	325470	ZDB-GENE-030131-4195
ENSDARG00000098466	ube2a	ENSG00000077721 UBE2A	many to one	ENSDARG00000003017 ube2al; ENSDARG00000098466 ube2a	ENSDARG00000098466	ube2a	ubiquitin-conjugating_enzyme_E2A_(RAD6_homolog)	797853	ZDB-GENE-030616-72
ENSDARG00000011027	fgfr1a	ENSG00000077782 FGFR1	many to one	ENSDARG00000011027 fgfr1a; ENSDARG00000011190 fgfr1b	ENSDARG00000011027	fgfr1a	fibroblast_growth_factor_receptor_1a	30705	ZDB-GENE-980526-255
ENSDARG00000011190	fgfr1b	ENSG00000077782 FGFR1	many to one	ENSDARG00000011027 fgfr1a; ENSDARG00000011190 fgfr1b	ENSDARG00000011190	fgfr1b	fibroblast_growth_factor_receptor_1b	567905	ZDB-GENE-060503-14
ENSDARG00000030133	fkbp6	ENSG00000077800 FKBP6	one to one	NA	ENSDARG00000030133	fkbp6	FK506_binding_protein_6	402839	ZDB-GENE-050302-4
ENSDARG00000014402	smc1b	ENSG00000077935 SMC1B	one to one	NA	ENSDARG00000014402	smc1b	structural_maintenance_of_chromosomes_1B	?	ZDB-GENE-091217-1
ENSDARG00000103311	fbln1	ENSG00000077942 FBLN1	one to one	NA	ENSDARG00000103311	FBLN1	fibulin_1	?	?
ENSDARG00000078717	itga8	ENSG00000077943 ITGA8	one to one	NA	ENSDARG00000078717	itga8	integrin,_alpha_8	100141346	ZDB-GENE-080220-48
ENSDARG00000055052	map2	ENSG00000078018 MAP2	one to one	NA	ENSDARG00000055052	map2	microtubule-associated_protein_2	?	ZDB-GENE-041010-118
ENSDARG00000092979	pias2	ENSG00000078043 PIAS2	one to one	NA	ENSDARG00000092979	pias2	protein_inhibitor_of_activated_STAT,_2	564149	ZDB-GENE-060424-1
ENSDARG00000007663	amph	ENSG00000078053 AMPH	one to one	NA	ENSDARG00000007663	amph	amphiphysin	393804	ZDB-GENE-040426-1711
ENSDARG00000054533	araf	ENSG00000078061 ARAF	one to one	NA	ENSDARG00000054533	araf	A-Raf_proto-oncogene,_serine/threonine_kinase	403063	ZDB-GENE-050102-2
ENSDARG00000102538	mccc1	ENSG00000078070 MCCC1	one to one	NA	ENSDARG00000102538	mccc1	methylcrotonoyl-CoA_carboxylase_1_(alpha)	777632	ZDB-GENE-050208-450
ENSDARG00000078468	fap	ENSG00000078098 FAP	one to one	NA	ENSDARG00000078468	fap	fibroblast_activation_protein,_alpha	565888	ZDB-GENE-081104-439
ENSDARG00000021200	nebl	ENSG00000078114 NEBL	one to one	NA	ENSDARG00000021200	nebl	nebulette	?	ZDB-GENE-050320-151
ENSDARG00000093366	acer3	ENSG00000078124 ACER3	one to one	NA	ENSDARG00000093366	acer3	alkaline_ceramidase_3	?	ZDB-GENE-091204-155
ENSDARG00000013505	ube2kb	ENSG00000078140 UBE2K	many to one	ENSDARG00000013505 ube2kb; ENSDARG00000089055 ube2ka	ENSDARG00000013505	ube2kb	ubiquitin-conjugating_enzyme_E2Kb_(UBC1_homolog,_yeast)	30100	ZDB-GENE-980605-9
ENSDARG00000089055	ube2ka	ENSG00000078140 UBE2K	many to one	ENSDARG00000013505 ube2kb; ENSDARG00000089055 ube2ka	ENSDARG00000089055	ube2ka	ubiquitin-conjugating_enzyme_E2Ka_(UBC1_homolog,_yeast)	?	ZDB-GENE-050320-48
ENSDARG00000054829	pik3c3	ENSG00000078142 PIK3C3	one to one	NA	ENSDARG00000054829	pik3c3	phosphatidylinositol_3-kinase,_catalytic_subunit_type_3	548346	ZDB-GENE-050410-13
ENSDARG00000061451	n4bp2	ENSG00000078177 N4BP2	one to one	NA	ENSDARG00000061451	n4bp2	NEDD4_binding_protein_2	558048	ZDB-GENE-061103-451
ENSDARG00000045858	tigarb	ENSG00000078237 TIGAR	many to one	ENSDARG00000045858 tigarb; ENSDARG00000051749 tigara	ENSDARG00000045858	tigarb	tp53-induced_glycolysis_and_apoptosis_regulator_b	393160	ZDB-GENE-040426-885
ENSDARG00000051749	tigara	ENSG00000078237 TIGAR	many to one	ENSDARG00000045858 tigarb; ENSDARG00000051749 tigara	ENSDARG00000051749	tigara	tp53-induced_glycolysis_and_apoptosis_regulator_a	664696	ZDB-GENE-060312-25
ENSDARG00000014588	adcy2b	ENSG00000078295 ADCY2	many to one	ENSDARG00000014588 adcy2b; ENSDARG00000058392 adcy2a	ENSDARG00000014588	adcy2b	adenylate_cyclase_2b_(brain)	557902	ZDB-GENE-060503-69
ENSDARG00000058392	adcy2a	ENSG00000078295 ADCY2	many to one	ENSDARG00000014588 adcy2b; ENSDARG00000058392 adcy2a	ENSDARG00000058392	adcy2a	adenylate_cyclase_2a	563724	ZDB-GENE-061109-1
ENSDARG00000031200	ppp2r5cb	ENSG00000078304 PPP2R5C	many to one	ENSDARG00000031200 ppp2r5cb; ENSDARG00000059083 ppp2r5ca	ENSDARG00000031200	ppp2r5cb	protein_phosphatase_2,_regulatory_subunit_B',_gamma_b	557208	ZDB-GENE-041014-4
ENSDARG00000059083	ppp2r5ca	ENSG00000078304 PPP2R5C	many to one	ENSDARG00000031200 ppp2r5cb; ENSDARG00000059083 ppp2r5ca	ENSDARG00000059083	ppp2r5ca	protein_phosphatase_2,_regulatory_subunit_B',_gamma_a	?	ZDB-GENE-120406-9
ENSDARG00000014746	rbfox1	ENSG00000078328 RBFOX1	one to one	NA	ENSDARG00000014746	rbfox1	RNA_binding_fox-1_homolog_1	449554	ZDB-GENE-040927-11
ENSDARG00000090454	gnb1a	ENSG00000078369 GNB1	many to one	ENSDARG00000090454 gnb1a; ENSDARG00000104372 gnb1b	ENSDARG00000090454	gnb1a	guanine_nucleotide_binding_protein_(G_protein),_beta_polypeptide_1a	322104	ZDB-GENE-030131-823
ENSDARG00000104372	gnb1b	ENSG00000078369 GNB1	many to one	ENSDARG00000090454 gnb1a; ENSDARG00000104372 gnb1b	ENSDARG00000104372	gnb1b	guanine_nucleotide_binding_protein_(G_protein),_beta_polypeptide_1b	406796	ZDB-GENE-040426-2855
ENSDARG00000056819	hoxa9b	ENSG00000078399 HOXA9	many to one	ENSDARG00000056819 hoxa9b; ENSDARG00000105013 hoxa9a	ENSDARG00000056819	hoxa9b	homeobox_A9b	58048	ZDB-GENE-000823-2
ENSDARG00000105013	hoxa9a	ENSG00000078399 HOXA9	many to one	ENSDARG00000056819 hoxa9b; ENSDARG00000105013 hoxa9a	ENSDARG00000105013	hoxa9a	homeobox_A9a	58047	ZDB-GENE-000823-1
ENSDARG00000036912	edn1	ENSG00000078401 EDN1	one to one	NA	ENSDARG00000036912	edn1	endothelin_1	58032	ZDB-GENE-000920-1
ENSDARG00000045401	mllt10	ENSG00000078403 MLLT10	one to one	NA	ENSDARG00000045401	mllt10	MLLT10,_histone_lysine_methyltransferase_DOT1L_cofactor	492342	ZDB-GENE-041114-176
ENSDARG00000007356	fgf20a	ENSG00000078579 FGF20	many to one	ENSDARG00000007356 fgf20a; ENSDARG00000086070 fgf20b	ENSDARG00000007356	fgf20a	fibroblast_growth_factor_20a	559630	ZDB-GENE-060110-1
ENSDARG00000086070	fgf20b	ENSG00000078579 FGF20	many to one	ENSDARG00000007356 fgf20a; ENSDARG00000086070 fgf20b	ENSDARG00000086070	fgf20b	fibroblast_growth_factor_20b	564770	ZDB-GENE-060117-5
ENSDARG00000062811	p2ry10	ENSG00000078589 P2RY10	one to one	NA	ENSDARG00000062811	p2ry10	P2Y_receptor_family_member_10	100037375	ZDB-GENE-070410-105
ENSDARG00000019596	nrd1a	ENSG00000078618 NRDC	many to one	ENSDARG00000019596 nrd1a; ENSDARG00000062372 nrd1b	ENSDARG00000019596	nrd1a	nardilysin_a_(N-arginine_dibasic_convertase)	565850	ZDB-GENE-070912-417
ENSDARG00000062372	nrd1b	ENSG00000078618 NRDC	many to one	ENSDARG00000019596 nrd1a; ENSDARG00000062372 nrd1b	ENSDARG00000062372	nrd1b	nardilysin_b_(N-arginine_dibasic_convertase)	557565	ZDB-GENE-050208-422
ENSDARG00000003695	vdac3	ENSG00000078668 VDAC3	one to one	NA	ENSDARG00000003695	vdac3	voltage-dependent_anion_channel_3	406529	ZDB-GENE-040426-2380
ENSDARG00000062198	pcm1	ENSG00000078674 PCM1	one to one	NA	ENSDARG00000062198	pcm1	pericentriolar_material_1	?	ZDB-GENE-030131-428
ENSDARG00000074337	cbfa2t2	ENSG00000078699 CBFA2T2	one to one	NA	ENSDARG00000074337	cbfa2t2	core-binding_factor,_runt_domain,_alpha_subunit_2;_translocated_to,_2;core-binding_factor,_runt_domain,_alpha_subunit_2;_translocated_to,_2;core-binding_factor,_runt_domain,_alpha_subunit_2;_translocated_to,_2;core-binding_factor,_runt_domain,_alpha_subunit_2;_translocated_to,_2;core-binding_factor,_runt_domain,_alpha_subunit_2;_translocated_to,_2;core-binding_factor,_runt_domain,_alpha_subunit_2…	767652	ZDB-GENE-070209-1
ENSDARG00000078302	brinp1	ENSG00000078725 BRINP1	one to one	NA	ENSDARG00000078302	brinp1	bone_morphogenetic_protein/retinoic_acid_inducible_neural-specific_1	100334375	ZDB-GENE-130530-847
ENSDARG00000074903	itcha	ENSG00000078747 ITCH	many to one	ENSDARG00000074903 itcha; ENSDARG00000099199 itchb	ENSDARG00000074903	itcha	itchy_E3_ubiquitin_protein_ligase_a	100331274	ZDB-GENE-120919-4
ENSDARG00000099199	itchb	ENSG00000078747 ITCH	many to one	ENSDARG00000074903 itcha; ENSDARG00000099199 itchb	ENSDARG00000099199	itchb	itchy_E3_ubiquitin_protein_ligase_b	?	ZDB-GENE-131024-2
ENSDARG00000088178	tp53inp2	ENSG00000078804 TP53INP2	one to one	NA	ENSDARG00000088178	tp53inp2	tumor_protein_p53_inducible_nuclear_protein_2	564072	ZDB-GENE-120420-1
ENSDARG00000070682	sdf4	ENSG00000078808 SDF4	one to one	NA	ENSDARG00000070682	sdf4	stromal_cell_derived_factor_4	406360	ZDB-GENE-040426-2061
ENSDARG00000035322	myh7bb	ENSG00000078814 MYH7B	many to one	ENSDARG00000035322 myh7bb; ENSDARG00000076075 myh7ba	ENSDARG00000035322	myh7bb	myosin,_heavy_chain_7B,_cardiac_muscle,_beta_b	560945	ZDB-GENE-090311-5
ENSDARG00000076075	myh7ba	ENSG00000078814 MYH7B	many to one	ENSDARG00000035322 myh7bb; ENSDARG00000076075 myh7ba	ENSDARG00000076075	myh7ba	myosin,_heavy_chain_7B,_cardiac_muscle,_beta_a	100884147	ZDB-GENE-100914-2
ENSDARG00000017953	tp73	ENSG00000078900 TP73	one to one	NA	ENSDARG00000017953	tp73	tumor_protein_p73	368221	ZDB-GENE-030814-2
ENSDARG00000098486	tollip	ENSG00000078902 TOLLIP	one to one	NA	ENSDARG00000098486	tollip	toll_interacting_protein	336876	ZDB-GENE-030131-8820
ENSDARG00000015057	ube2d4	ENSG00000078967 UBE2D4	one to one	NA	ENSDARG00000015057	ube2d4	ubiquitin-conjugating_enzyme_E2D_4_(putative)	100001914	ZDB-GENE-070424-86
ENSDARG00000055595	clul1	ENSG00000079101 CLUL1	one to one	NA	ENSDARG00000055595	clul1	clusterin-like_1_(retinal)	559018	ZDB-GENE-031118-57
ENSDARG00000003680	runx1t1	ENSG00000079102 RUNX1T1	one to one	NA	ENSDARG00000003680	runx1t1	runt-related_transcription_factor_1;_translocated_to,_1_(cyclin_D-related);runt-related_transcription_factor_1;_translocated_to,_1_(cyclin_D-related);runt-related_transcription_factor_1;_translocated_to,_1_(cyclin_D-related);runt-related_transcription_factor_1;_translocated_to,_1_(cyclin_D-related);runt-related_transcription_factor_1;_translocated_to,_1_(cyclin_D-related);runt-related_transcripti…	767809	ZDB-GENE-060929-164
ENSDARG00000005112	cdh17	ENSG00000079112 CDH17	one to one	NA	ENSDARG00000005112	cdh17	cadherin_17,_LI_cadherin_(liver-intestine)	378452	ZDB-GENE-030910-3
ENSDARG00000088246	thoc1	ENSG00000079134 THOC1	one to one	NA	ENSDARG00000088246	thoc1	THO_complex_1	373077	ZDB-GENE-030826-9
ENSDARG00000010962	fkbp7	ENSG00000079150 FKBP7	one to one	NA	ENSDARG00000010962	fkbp7	FK506_binding_protein_7	368498	ZDB-GENE-030616-182
ENSDARG00000063730	osbpl6	ENSG00000079156 OSBPL6	one to one	NA	ENSDARG00000063730	osbpl6	oxysterol_binding_protein-like_6	100004342	ZDB-GENE-070912-206
ENSDARG00000043148	slc1a3b	ENSG00000079215 SLC1A3	many to one	ENSDARG00000043148 slc1a3b; ENSDARG00000104431 slc1a3a	ENSDARG00000043148	slc1a3b	solute_carrier_family_1_(glial_high_affinity_glutamate_transporter),_member_3b	556181	ZDB-GENE-090708-3
ENSDARG00000104431	slc1a3a	ENSG00000079215 SLC1A3	many to one	ENSDARG00000043148 slc1a3b; ENSDARG00000104431 slc1a3a	ENSDARG00000104431	slc1a3a	solute_carrier_family_1_(glial_high_affinity_glutamate_transporter),_member_3a	323439	ZDB-GENE-030131-2159
ENSDARG00000099298	xrcc5	ENSG00000079246 XRCC5	one to one	NA	ENSDARG00000099298	xrcc5	X-ray_repair_complementing_defective_repair_in_Chinese_hamster_cells_5	449848	ZDB-GENE-041008-108
ENSDARG00000043102	lxn	ENSG00000079257 LXN	one to one	NA	ENSDARG00000043102	lxn	latexin	494053	ZDB-GENE-041212-18
ENSDARG00000018411	mknk1	ENSG00000079277 MKNK1	one to one	NA	ENSDARG00000018411	mknk1	MAP_kinase_interacting_serine/threonine_kinase_1	555974	ZDB-GENE-080220-11
ENSDARG00000020845	tns1b	ENSG00000079308 TNS1	many to one	ENSDARG00000020845 tns1b; ENSDARG00000078842 tns1a	ENSDARG00000020845	tns1b	tensin_1b	?	ZDB-GENE-030131-6933
ENSDARG00000078842	tns1a	ENSG00000079308 TNS1	many to one	ENSDARG00000020845 tns1b; ENSDARG00000078842 tns1a	ENSDARG00000078842	tns1a	tensin_1a	?	ZDB-GENE-120215-32
ENSDARG00000026986	rexo1	ENSG00000079313 REXO1	one to one	NA	ENSDARG00000026986	rexo1	REX1,_RNA_exonuclease_1_homolog	564551	ZDB-GENE-030131-1650
ENSDARG00000033320	sar1ab	ENSG00000079332 SAR1A	one to one	NA	ENSDARG00000033320	sar1ab	secretion_associated,_Ras_related_GTPase_1Ab	550581	ZDB-GENE-050417-437
ENSDARG00000013858	cdc14aa	ENSG00000079335 CDC14A	many to one	ENSDARG00000013858 cdc14aa; ENSDARG00000057016 cdc14ab	ENSDARG00000013858	cdc14aa	cell_division_cycle_14Aa	?	ZDB-GENE-040426-1214
ENSDARG00000057016	cdc14ab	ENSG00000079335 CDC14A	many to one	ENSDARG00000013858 cdc14aa; ENSDARG00000057016 cdc14ab	ENSDARG00000057016	cdc14ab	cell_division_cycle_14Ab	565969	ZDB-GENE-070705-309
ENSDARG00000079291	rapgef3	ENSG00000079337 RAPGEF3	one to one	NA	ENSDARG00000079291	rapgef3	Rap_guanine_nucleotide_exchange_factor_(GEF)_3	101886094	ZDB-GENE-090312-38
ENSDARG00000041119	ceacam1	ENSG00000079385 CEACAM1	one to one	NA	ENSDARG00000041119	ceacam1	carcinoembryonic_antigen-related_cell_adhesion_molecule_1	?	ZDB-GENE-010724-14
ENSDARG00000061498	dusp13a	ENSG00000079393 DUSP13	one to one	NA	ENSDARG00000061498	dusp13a	dual_specificity_phosphatase_13a	568887	ZDB-GENE-080204-69
ENSDARG00000055502	cicb	ENSG00000079432 CIC	many to one	ENSDARG00000055502 cicb; ENSDARG00000071150 cica	ENSDARG00000055502	cicb	capicua_transcriptional_repressor_b	323246	ZDB-GENE-030131-1966
ENSDARG00000071150	cica	ENSG00000079432 CIC	many to one	ENSDARG00000055502 cicb; ENSDARG00000071150 cica	ENSDARG00000071150	cica	capicua_transcriptional_repressor_a	?	ZDB-GENE-060503-700
ENSDARG00000063037	lipea	ENSG00000079435 LIPE	many to one	ENSDARG00000063037 lipea; ENSDARG00000101145 lipeb	ENSDARG00000063037	lipea	lipase,_hormone-sensitive_a	568368	ZDB-GENE-060503-734
ENSDARG00000101145	lipeb	ENSG00000079435 LIPE	many to one	ENSDARG00000063037 lipea; ENSDARG00000101145 lipeb	ENSDARG00000101145	lipeb	lipase,_hormone-sensitive_b	557893	ZDB-GENE-100921-71
ENSDARG00000101062	fdft1	ENSG00000079459 FDFT1	one to one	NA	ENSDARG00000101062	fdft1	farnesyl-diphosphate_farnesyltransferase_1	571911	ZDB-GENE-081104-242
ENSDARG00000035420	ophn1	ENSG00000079482 OPHN1	one to one	NA	ENSDARG00000035420	ophn1	oligophrenin_1	436982	ZDB-GENE-040718-464
ENSDARG00000102624	kif22	ENSG00000079616 KIF22	one to one	NA	ENSDARG00000102624	kif22	kinesin_family_member_22	561788	ZDB-GENE-080204-34
ENSDARG00000058732	scgn	ENSG00000079689 SCGN	one to one	NA	ENSDARG00000058732	scgn	secretagogin,_EF-hand_calcium_binding_protein	573010	ZDB-GENE-041010-82
ENSDARG00000103887	carmil1	ENSG00000079691 CARMIL1	one to one	NA	ENSDARG00000103887	carmil1	capping_protein_regulator_and_myosin_1_linker_1	101883470	ZDB-GENE-081104-77
ENSDARG00000013561	pgm1	ENSG00000079739 PGM1	one to one	NA	ENSDARG00000013561	pgm1	phosphoglucomutase_1	394000	ZDB-GENE-040426-1245
ENSDARG00000032117	ddx1	ENSG00000079785 DDX1	one to one	NA	ENSDARG00000032117	ddx1	DEAD_(Asp-Glu-Ala-Asp)_box_helicase_1	556790	ZDB-GENE-041001-215
ENSDARG00000069937	dnm2a	ENSG00000079805 DNM2	many to one	ENSDARG00000069937 dnm2a; ENSDARG00000103054 dnm2b	ENSDARG00000069937	dnm2a	dynamin_2a	559334	ZDB-GENE-050913-84
ENSDARG00000103054	dnm2b	ENSG00000079805 DNM2	many to one	ENSDARG00000069937 dnm2a; ENSDARG00000103054 dnm2b	ENSDARG00000103054	dnm2b	dynamin_2b	?	ZDB-GENE-040426-2371
ENSDARG00000074680	rims1a	ENSG00000079841 RIMS1	many to one	ENSDARG00000074680 rims1a; ENSDARG00000078902 rims1b	ENSDARG00000074680	rims1a	regulating_synaptic_membrane_exocytosis_1a	?	ZDB-GENE-090312-135
ENSDARG00000078902	rims1b	ENSG00000079841 RIMS1	many to one	ENSDARG00000074680 rims1a; ENSDARG00000078902 rims1b	ENSDARG00000078902	rims1b	regulating_synaptic_membrane_exocytosis_1b	?	ZDB-GENE-101223-4
ENSDARG00000031136	moxd1	ENSG00000079931 MOXD1	one to one	NA	ENSDARG00000031136	moxd1	monooxygenase,_DBH-like_1	570584	ZDB-GENE-030131-9320
ENSDARG00000016132	keap1a	ENSG00000079999 KEAP1	many to one	ENSDARG00000016132 keap1a; ENSDARG00000074634 keap1b	ENSDARG00000016132	keap1a	kelch-like_ECH-associated_protein_1a	321837	ZDB-GENE-030131-556
ENSDARG00000074634	keap1b	ENSG00000079999 KEAP1	many to one	ENSDARG00000016132 keap1a; ENSDARG00000074634 keap1b	ENSDARG00000074634	keap1b	kelch-like_ECH-associated_protein_1b	100003679	ZDB-GENE-080508-1
ENSDARG00000022614	ddx43	ENSG00000080007 DDX43	one to one	NA	ENSDARG00000022614	ddx43	DEAD_(Asp-Glu-Ala-Asp)_box_polypeptide_43	100136871	ZDB-GENE-080204-77
ENSDARG00000006008	dct	ENSG00000080166 DCT	one to one	NA	ENSDARG00000006008	dct	dopachrome_tautomerase	?	ZDB-GENE-000508-1
ENSDARG00000037517	slc35c2	ENSG00000080189 SLC35C2	one to one	NA	ENSDARG00000037517	slc35c2	solute_carrier_family_35_(GDP-fucose_transporter),_member_C2	323482	ZDB-GENE-030131-2202
ENSDARG00000022971	epha6	ENSG00000080224 EPHA6	one to one	NA	ENSDARG00000022971	epha6	eph_receptor_A6	100005538	ZDB-GENE-090311-43
ENSDARG00000014550	rfx3	ENSG00000080298 RFX3	one to one	NA	ENSDARG00000014550	rfx3	regulatory_factor_X,_3_(influences_HLA_class_II_expression)	570989	ZDB-GENE-061103-253
ENSDARG00000062650	rif1	ENSG00000080345 RIF1	one to one	NA	ENSDARG00000062650	rif1	replication_timing_regulatory_factor_1	567001	ZDB-GENE-030131-3406
ENSDARG00000013730	slc4a4a	ENSG00000080493 SLC4A4	many to one	ENSDARG00000013730 slc4a4a; ENSDARG00000044808 slc4a4b	ENSDARG00000013730	slc4a4a	solute_carrier_family_4_(sodium_bicarbonate_cotransporter),_member_4a	568631	ZDB-GENE-060526-274
ENSDARG00000044808	slc4a4b	ENSG00000080493 SLC4A4	many to one	ENSDARG00000013730 slc4a4a; ENSDARG00000044808 slc4a4b	ENSDARG00000044808	slc4a4b	solute_carrier_family_4_(sodium_bicarbonate_cotransporter),_member_4b	561618	ZDB-GENE-091030-1
ENSDARG00000008904	smarca2	ENSG00000080503 SMARCA2	one to one	NA	ENSDARG00000008904	smarca2	SWI/SNF_related,_matrix_associated,_actin_dependent_regulator_of_chromatin,_subfamily_a,_member_2	334032	ZDB-GENE-030131-5964
ENSDARG00000028048	rdh8a	ENSG00000080511 RDH8	many to one	ENSDARG00000028048 rdh8a; ENSDARG00000105060 rdh8b	ENSDARG00000028048	rdh8a	retinol_dehydrogenase_8a	280648	ZDB-GENE-021115-3
ENSDARG00000105060	rdh8b	ENSG00000080511 RDH8	many to one	ENSDARG00000028048 rdh8a; ENSDARG00000105060 rdh8b	ENSDARG00000105060	rdh8b	retinol_dehydrogenase_8b	393761	ZDB-GENE-040426-1759
ENSDARG00000020693	sesn1	ENSG00000080546 SESN1	one to one	NA	ENSDARG00000020693	sesn1	sestrin_1	436933	ZDB-GENE-040718-408
ENSDARG00000034871	mid2	ENSG00000080561 MID2	one to one	NA	ENSDARG00000034871	mid2	midline_2	799891	ZDB-GENE-090220-1
ENSDARG00000038612	pih1d3	ENSG00000080572 PIH1D3	one to one	NA	ENSDARG00000038612	pih1d3	PIH1_domain_containing_3	432386	ZDB-GENE-040722-2
ENSDARG00000098294	col5a3a	ENSG00000080573 COL5A3	many to one	ENSDARG00000098294 col5a3a; ENSDARG00000101816 col5a3b	ENSDARG00000098294	col5a3a	collagen,_type_V,_alpha_3a	100330523	ZDB-GENE-030131-968
ENSDARG00000101816	col5a3b	ENSG00000080573 COL5A3	many to one	ENSDARG00000098294 col5a3a; ENSDARG00000101816 col5a3b	ENSDARG00000101816	col5a3b	collagen,_type_V,_alpha_3b	100463515	ZDB-GENE-110728-4
ENSDARG00000005236	srcap	ENSG00000080603 SRCAP	one to one	NA	ENSDARG00000005236	srcap	Snf2-related_CREBBP_activator_protein	563456	ZDB-GENE-041008-127
ENSDARG00000087779	pum3	ENSG00000080608 PUM3	one to one	NA	ENSDARG00000087779	pum3	pumilio_RNA-binding_family_member_3	553068	ZDB-GENE-030131-9808
ENSDARG00000037144	cpb2	ENSG00000080618 CPB2	one to one	NA	ENSDARG00000037144	cpb2	carboxypeptidase_B2_(plasma)	100000935	ZDB-GENE-050522-259
ENSDARG00000100991	chrna3	ENSG00000080644 CHRNA3	one to one	NA	ENSDARG00000100991	chrna3	cholinergic_receptor,_nicotinic,_alpha_3	568467	ZDB-GENE-070822-1
ENSDARG00000007045	cnot4a	ENSG00000080802 CNOT4	many to one	ENSDARG00000007045 cnot4a; ENSDARG00000007639 cnot4b	ENSDARG00000007045	cnot4a	CCR4-NOT_transcription_complex,_subunit_4a	569055	ZDB-GENE-090313-262
ENSDARG00000007639	cnot4b	ENSG00000080802 CNOT4	many to one	ENSDARG00000007045 cnot4a; ENSDARG00000007639 cnot4b	ENSDARG00000007639	cnot4b	CCR4-NOT_transcription_complex,_subunit_4b	394144	ZDB-GENE-040426-1164
ENSDARG00000004870	psen1	ENSG00000080815 PSEN1	one to one	NA	ENSDARG00000004870	psen1	presenilin_1	30221	ZDB-GENE-991119-4
ENSDARG00000062025	cpox	ENSG00000080819 CPOX	one to one	NA	ENSDARG00000062025	cpox	coproporphyrinogen_oxidase	?	ZDB-GENE-030131-9884
ENSDARG00000052386	cldnd1b	ENSG00000080822 CLDND1	many to one	ENSDARG00000052386 cldnd1b; ENSDARG00000104439 cldnd1a	ENSDARG00000052386	cldnd1b	claudin_domain_containing_1b	554386	ZDB-GENE-040808-4
ENSDARG00000104439	cldnd1a	ENSG00000080822 CLDND1	many to one	ENSDARG00000052386 cldnd1b; ENSDARG00000104439 cldnd1a	ENSDARG00000104439	cldnd1a	claudin_domain_containing_1a	?	ZDB-GENE-030131-7568
ENSDARG00000010478	hsp90aa1.1	ENSG00000080824 HSP90AA1	many to one	ENSDARG00000010478 hsp90aa1.1; ENSDARG00000024746 hsp90aa1.2	ENSDARG00000010478	hsp90aa1.1	heat_shock_protein_90,_alpha_(cytosolic),_class_A_member_1,_tandem_duplicate_1	30591	ZDB-GENE-990415-94
ENSDARG00000024746	hsp90aa1.2	ENSG00000080824 HSP90AA1	many to one	ENSDARG00000010478 hsp90aa1.1; ENSDARG00000024746 hsp90aa1.2	ENSDARG00000024746	hsp90aa1.2	heat_shock_protein_90,_alpha_(cytosolic),_class_A_member_1,_tandem_duplicate_2	565155	ZDB-GENE-031001-3
ENSDARG00000008141	rbl1	ENSG00000080839 RBL1	one to one	NA	ENSDARG00000008141	rbl1	retinoblastoma-like_1_(p107)	795522	ZDB-GENE-030131-8179
ENSDARG00000012823	dlgap4b	ENSG00000080845 DLGAP4	many to one	ENSDARG00000012823 dlgap4b; ENSDARG00000060849 dlgap4a	ENSDARG00000012823	dlgap4b	discs,_large_(Drosophila)_homolog-associated_protein_4b	569107	ZDB-GENE-101215-2
ENSDARG00000060849	dlgap4a	ENSG00000080845 DLGAP4	many to one	ENSDARG00000012823 dlgap4b; ENSDARG00000060849 dlgap4a	ENSDARG00000060849	dlgap4a	discs,_large_(Drosophila)_homolog-associated_protein_4a	?	ZDB-GENE-080219-51
ENSDARG00000033845	igsf9ba	ENSG00000080854 IGSF9B	many to one	ENSDARG00000033845 igsf9ba; ENSDARG00000069467 igsf9bb	ENSDARG00000033845	igsf9ba	immunoglobulin_superfamily,_member_9Ba	567389	ZDB-GENE-060503-729
ENSDARG00000069467	igsf9bb	ENSG00000080854 IGSF9B	many to one	ENSDARG00000033845 igsf9ba; ENSDARG00000069467 igsf9bb	ENSDARG00000069467	igsf9bb	immunoglobulin_superfamily,_member_9Bb	569554	ZDB-GENE-091112-15
ENSDARG00000102456	cfhl4	ENSG00000080910 CFHR2	one to one	NA	ENSDARG00000102456	cfhl4	complement_factor_H_like_4	559122	ZDB-GENE-030131-251
ENSDARG00000071694	ndc80	ENSG00000080986 NDC80	one to one	NA	ENSDARG00000071694	ndc80	NDC80_kinetochore_complex_component	445386	ZDB-GENE-030131-904
ENSDARG00000103684	ap4e1	ENSG00000081014 AP4E1	one to one	NA	ENSDARG00000103684	ap4e1	adaptor-related_protein_complex_4,_epsilon_1_subunit	570467	ZDB-GENE-061221-3
ENSDARG00000025974	magi3b	ENSG00000081026 MAGI3	many to one	ENSDARG00000025974 magi3b; ENSDARG00000101869 magi3a	ENSDARG00000025974	magi3b	membrane_associated_guanylate_kinase,_WW_and_PDZ_domain_containing_3b	?	ZDB-GENE-060503-301
ENSDARG00000101869	magi3a	ENSG00000081026 MAGI3	many to one	ENSDARG00000025974 magi3b; ENSDARG00000101869 magi3a	ENSDARG00000101869	magi3a	membrane_associated_guanylate_kinase,_WW_and_PDZ_domain_containing_3a	561689	ZDB-GENE-090312-48
ENSDARG00000002831	col4a4	ENSG00000081052 COL4A4	one to one	NA	ENSDARG00000002831	col4a4	collagen,_type_IV,_alpha_4	554270	ZDB-GENE-101001-1
ENSDARG00000038672	tcf7	ENSG00000081059 TCF7	one to one	NA	ENSDARG00000038672	tcf7	transcription_factor_7	?	ZDB-GENE-050222-4
ENSDARG00000069808	ostm1	ENSG00000081087 OSTM1	one to one	NA	ENSDARG00000069808	ostm1	osteopetrosis_associated_transmembrane_protein_1	100320445	ZDB-GENE-081104-270
ENSDARG00000017649	cdh7b	ENSG00000081138 CDH7	many to one	ENSDARG00000017649 cdh7b; ENSDARG00000023542 cdh7a	ENSDARG00000017649	cdh7b	cadherin_7b	?	ZDB-GENE-171002-1
ENSDARG00000023542	cdh7a	ENSG00000081138 CDH7	many to one	ENSDARG00000017649 cdh7b; ENSDARG00000023542 cdh7a	ENSDARG00000023542	cdh7a	cadherin_7a	567704	ZDB-GENE-061019-3
ENSDARG00000019782	impg2a	ENSG00000081148 IMPG2	one to one	NA	ENSDARG00000019782	impg2a	interphotoreceptor_matrix_proteoglycan_2a	?	ZDB-GENE-140106-217
ENSDARG00000037713	pcnp	ENSG00000081154 PCNP	one to one	NA	ENSDARG00000037713	pcnp	PEST_proteolytic_signal_containing_nuclear_protein	450014;110437793	ZDB-GENE-041010-130
ENSDARG00000016117	exd2	ENSG00000081177 EXD2	one to one	NA	ENSDARG00000016117	exd2	exonuclease_3'-5'_domain_containing_2	334455	ZDB-GENE-030131-6387
ENSDARG00000039269	arg2	ENSG00000081181 ARG2	one to one	NA	ENSDARG00000039269	arg2	arginase_2	322614	ZDB-GENE-030131-1334
ENSDARG00000009418	mef2cb	ENSG00000081189 MEF2C	many to one	ENSDARG00000009418 mef2cb; ENSDARG00000029764 mef2ca	ENSDARG00000009418	mef2cb	myocyte_enhancer_factor_2cb	798771	ZDB-GENE-040901-7
ENSDARG00000029764	mef2ca	ENSG00000081189 MEF2C	many to one	ENSDARG00000009418 mef2cb; ENSDARG00000029764 mef2ca	ENSDARG00000029764	mef2ca	myocyte_enhancer_factor_2ca	30575	ZDB-GENE-980526-253
ENSDARG00000071437	ptprc	ENSG00000081237 PTPRC	one to one	NA	ENSDARG00000071437	ptprc	protein_tyrosine_phosphatase,_receptor_type,_C	?	ZDB-GENE-050208-585
ENSDARG00000029457	cacna1sa	ENSG00000081248 CACNA1S	many to one	ENSDARG00000029457 cacna1sa; ENSDARG00000042552 cacna1sb	ENSDARG00000029457	cacna1sa	calcium_channel,_voltage-dependent,_L_type,_alpha_1S_subunit,_a	570683	ZDB-GENE-090514-1
ENSDARG00000042552	cacna1sb	ENSG00000081248 CACNA1S	many to one	ENSDARG00000029457 cacna1sa; ENSDARG00000042552 cacna1sb	ENSDARG00000042552	cacna1sb	calcium_channel,_voltage-dependent,_L_type,_alpha_1S_subunit,_b	405791	ZDB-GENE-051227-1
ENSDARG00000052705	pkp1b	ENSG00000081277 PKP1	many to one	ENSDARG00000052705 pkp1b; ENSDARG00000090598 pkp1a	ENSDARG00000052705	pkp1b	plakophilin_1b	797838	ZDB-GENE-030131-417
ENSDARG00000090598	pkp1a	ENSG00000081277 PKP1	many to one	ENSDARG00000052705 pkp1b; ENSDARG00000090598 pkp1a	ENSDARG00000090598	pkp1a	plakophilin_1a	?	ZDB-GENE-110411-77
ENSDARG00000063588	uba5	ENSG00000081307 UBA5	one to one	NA	ENSDARG00000063588	uba5	ubiquitin-like_modifier_activating_enzyme_5	386712	ZDB-GENE-031112-2
ENSDARG00000014348	stk17b	ENSG00000081320 STK17B	one to one	NA	ENSDARG00000014348	stk17b	serine/threonine_kinase_17b_(apoptosis-inducing)	393507	ZDB-GENE-040426-1499
ENSDARG00000021483	cdc14b	ENSG00000081377 CDC14B	one to one	NA	ENSDARG00000021483	cdc14b	cell_division_cycle_14B	393148	ZDB-GENE-040426-820
ENSDARG00000007906	lrp2b	ENSG00000081479 LRP2	many to one	ENSDARG00000007906 lrp2b; ENSDARG00000102506 lrp2a	ENSDARG00000007906	lrp2b	low_density_lipoprotein_receptor-related_protein_2b	101886177	ZDB-GENE-111115-1
ENSDARG00000102506	lrp2a	ENSG00000081479 LRP2	many to one	ENSDARG00000007906 lrp2b; ENSDARG00000102506 lrp2a	ENSDARG00000102506	lrp2a	low_density_lipoprotein_receptor-related_protein_2a	?	ZDB-GENE-050119-2
ENSDARG00000058995	jmjd4	ENSG00000081692 JMJD4	one to one	NA	ENSDARG00000058995	jmjd4	jumonji_domain_containing_4	767690	ZDB-GENE-060929-636
ENSDARG00000076330	dusp12	ENSG00000081721 DUSP12	one to one	NA	ENSDARG00000076330	dusp12	dual_specificity_phosphatase_12	573998	ZDB-GENE-050626-91
ENSDARG00000012468	aacs	ENSG00000081760 AACS	one to one	NA	ENSDARG00000012468	aacs	acetoacetyl-CoA_synthetase	393984	ZDB-GENE-040426-903
ENSDARG00000104789	dele1	ENSG00000081791 DELE1	one to one	NA	ENSDARG00000104789	zgc:158257	zgc:158257	?	ZDB-GENE-061215-142
ENSDARG00000045638	slc13a1	ENSG00000081800 SLC13A1	one to one	NA	ENSDARG00000045638	slc13a1	solute_carrier_family_13_member_1	387592	ZDB-GENE-031222-3
ENSDARG00000013312	cadps2	ENSG00000081803 CADPS2	one to one	NA	ENSDARG00000013312	cadps2	Ca++-dependent_secretion_activator_2	407617	ZDB-GENE-030903-1
ENSDARG00000078694	phlpp1	ENSG00000081913 PHLPP1	one to one	NA	ENSDARG00000078694	phlpp1	PH_domain_and_leucine_rich_repeat_protein_phosphatase_1	?	ZDB-GENE-131127-271
ENSDARG00000060980	atp8b1	ENSG00000081923 ATP8B1	one to one	NA	ENSDARG00000060980	atp8b1	ATPase_phospholipid_transporting_8B1	100148342	ZDB-GENE-091116-14
ENSDARG00000052157	il12rb2	ENSG00000081985 IL12RB2	one to one	NA	ENSDARG00000052157	il12rb2	interleukin_12_receptor,_beta_2a	100134971	ZDB-GENE-080107-3
ENSDARG00000019969	smarcd3b	ENSG00000082014 SMARCD3	many to one	ENSDARG00000019969 smarcd3b; ENSDARG00000038786 smarcd3a	ENSDARG00000019969	smarcd3b	SWI/SNF_related,_matrix_associated,_actin_dependent_regulator_of_chromatin,_subfamily_d,_member_3b	562140	ZDB-GENE-080509-2
ENSDARG00000038786	smarcd3a	ENSG00000082014 SMARCD3	many to one	ENSDARG00000019969 smarcd3b; ENSDARG00000038786 smarcd3a	ENSDARG00000038786	smarcd3a	SWI/SNF_related,_matrix_associated,_actin_dependent_regulator_of_chromatin,_subfamily_d,_member_3a	564652	ZDB-GENE-070912-491
ENSDARG00000044694	fybb	ENSG00000082074 FYB1	many to one	ENSDARG00000044694 fybb; ENSDARG00000094764 fyba	ENSDARG00000044694	fybb	FYN_binding_protein_b	796938	ZDB-GENE-091204-85
ENSDARG00000094764	fyba	ENSG00000082074 FYB1	many to one	ENSDARG00000044694 fybb; ENSDARG00000094764 fyba	ENSDARG00000094764	fyba	FYN_binding_protein_a	?	ZDB-GENE-060526-364
ENSDARG00000058222	mpp4a	ENSG00000082126 MPP4	one to one	NA	ENSDARG00000058222	mpp4a	membrane_protein,_palmitoylated_4a_(MAGUK_p55_subfamily_member_4)	100535324	ZDB-GENE-070912-523
ENSDARG00000035966	pgr	ENSG00000082175 PGR	one to one	NA	ENSDARG00000035966	pgr	progesterone_receptor	?	ZDB-GENE-990415-214
ENSDARG00000100718	me2	ENSG00000082212 ME2	one to one	NA	ENSDARG00000100718	me2	malic_enzyme_2,_NAD(+)-dependent,_mitochondrial	445233	ZDB-GENE-040801-147
ENSDARG00000011723	zgc:56556	ENSG00000082213 C5orf22	one to one	NA	ENSDARG00000011723	zgc:56556	zgc:56556	393302	ZDB-GENE-040426-1078
ENSDARG00000036510	ccnt2b	ENSG00000082258 CCNT2	many to one	ENSDARG00000036510 ccnt2b; ENSDARG00000036685 ccnt2a	ENSDARG00000036510	ccnt2b	cyclin_T2b	321464	ZDB-GENE-030131-183
ENSDARG00000036685	ccnt2a	ENSG00000082258 CCNT2	many to one	ENSDARG00000036510 ccnt2b; ENSDARG00000036685 ccnt2a	ENSDARG00000036685	ccnt2a	cyclin_T2a	327568	ZDB-GENE-030131-5779
ENSDARG00000059843	fam135a	ENSG00000082269 FAM135A	one to one	NA	ENSDARG00000059843	fam135a	family_with_sequence_similarity_135,_member_A	566435	ZDB-GENE-080130-1
ENSDARG00000002255	epb41l3a	ENSG00000082397 EPB41L3	many to one	ENSDARG00000002255 epb41l3a; ENSDARG00000019917 epb41l3b	ENSDARG00000002255	epb41l3a	erythrocyte_membrane_protein_band_4.1-like_3a	445478	ZDB-GENE-040822-8
ENSDARG00000019917	epb41l3b	ENSG00000082397 EPB41L3	many to one	ENSDARG00000002255 epb41l3a; ENSDARG00000019917 epb41l3b	ENSDARG00000019917	epb41l3b	erythrocyte_membrane_protein_band_4.1-like_3b	?	ZDB-GENE-021106-1
ENSDARG00000089858	cobll1a	ENSG00000082438 COBLL1	many to one	ENSDARG00000089858 cobll1a; ENSDARG00000102829 cobll1b	ENSDARG00000089858	cobll1a	cordon-bleu_WH2_repeat_protein-like_1a	100536063	ZDB-GENE-120215-171
ENSDARG00000102829	cobll1b	ENSG00000082438 COBLL1	many to one	ENSDARG00000089858 cobll1a; ENSDARG00000102829 cobll1b	ENSDARG00000102829	cobll1b	cordon-bleu_WH2_repeat_protein-like_1b	?	ZDB-GENE-120313-6
ENSDARG00000076796	dlg3	ENSG00000082458 DLG3	one to one	NA	ENSDARG00000076796	dlg3	discs,_large_homolog_3_(Drosophila)	564081	ZDB-GENE-050208-93
ENSDARG00000007151	kcnk2b	ENSG00000082482 KCNK2	many to one	ENSDARG00000007151 kcnk2b; ENSDARG00000055123 kcnk2a	ENSDARG00000007151	kcnk2b	potassium_channel,_subfamily_K,_member_2b	568565	ZDB-GENE-051120-69
ENSDARG00000055123	kcnk2a	ENSG00000082482 KCNK2	many to one	ENSDARG00000007151 kcnk2b; ENSDARG00000055123 kcnk2a	ENSDARG00000055123	kcnk2a	potassium_channel,_subfamily_K,_member_2a	559728	ZDB-GENE-061226-2
ENSDARG00000089795	sertad4	ENSG00000082497 SERTAD4	one to one	NA	ENSDARG00000089795	sertad4	SERTA_domain_containing_4	797299	ZDB-GENE-090313-199
ENSDARG00000017240	traf5	ENSG00000082512 TRAF5	one to one	NA	ENSDARG00000017240	traf5	Tnf_receptor-associated_factor_5	?	ZDB-GENE-071120-3
ENSDARG00000109961	mrpl22	ENSG00000082515 MRPL22	one to one	NA	ENSDARG00000109961	mrpl22	mitochondrial_ribosomal_protein_L22	?	ZDB-GENE-080303-28
ENSDARG00000079257	gemin5	ENSG00000082516 GEMIN5	one to one	NA	ENSDARG00000079257	gemin5	gem_(nuclear_organelle)_associated_protein_5	799538	ZDB-GENE-031112-9
ENSDARG00000006894	oprk1	ENSG00000082556 OPRK1	one to one	NA	ENSDARG00000006894	oprk1	opioid_receptor,_kappa_1	360139	ZDB-GENE-030729-1
ENSDARG00000030616	nfe2l1a	ENSG00000082641 NFE2L1	many to one	ENSDARG00000030616 nfe2l1a; ENSDARG00000076533 nfe2l1b	ENSDARG00000030616	nfe2l1a	nuclear_factor,_erythroid_2-like_1a	405781	ZDB-GENE-040630-5
ENSDARG00000076533	nfe2l1b	ENSG00000082641 NFE2L1	many to one	ENSDARG00000030616 nfe2l1a; ENSDARG00000076533 nfe2l1b	ENSDARG00000076533	nfe2l1b	nuclear_factor,_erythroid_2-like_1b	558772	ZDB-GENE-120319-2
ENSDARG00000061471	sema5ba	ENSG00000082684 SEMA5B	many to one	ENSDARG00000061471 sema5ba; ENSDARG00000075648 sema5bb	ENSDARG00000061471	sema5ba	sema_domain,_seven_thrombospondin_repeats_(type_1_and_type_1-like),_transmembrane_domain_(TM)_and_short_cytoplasmic_domain,_(semaphorin)_5Ba	556471	ZDB-GENE-070912-187
ENSDARG00000075648	sema5bb	ENSG00000082684 SEMA5B	many to one	ENSDARG00000061471 sema5ba; ENSDARG00000075648 sema5bb	ENSDARG00000075648	sema5bb	sema_domain,_seven_thrombospondin_repeats_(type_1_and_type_1-like),_transmembrane_domain_(TM)_and_short_cytoplasmic_domain,_(semaphorin)_5Bb	100000009	ZDB-GENE-130530-778
ENSDARG00000012942	itgb5	ENSG00000082781 ITGB5	one to one	NA	ENSDARG00000012942	itgb5	integrin,_beta_5	563556	ZDB-GENE-030131-6022
ENSDARG00000009941	erc1a	ENSG00000082805 ERC1	many to one	ENSDARG00000009941 erc1a; ENSDARG00000031930 erc1b	ENSDARG00000009941	erc1a	ELKS/RAB6-interacting/CAST_family_member_1a	548606	ZDB-GENE-091214-5
ENSDARG00000031930	erc1b	ENSG00000082805 ERC1	many to one	ENSDARG00000009941 erc1a; ENSDARG00000031930 erc1b	ENSDARG00000031930	erc1b	ELKS/RAB6-interacting/CAST_family_member_1b	?	ZDB-GENE-041210-51
ENSDARG00000063229	xpo1b	ENSG00000082898 XPO1	many to one	ENSDARG00000063229 xpo1b; ENSDARG00000078041 xpo1a	ENSDARG00000063229	xpo1b	exportin_1_(CRM1_homolog,_yeast)_b	561138	ZDB-GENE-070530-6
ENSDARG00000078041	xpo1a	ENSG00000082898 XPO1	many to one	ENSDARG00000063229 xpo1b; ENSDARG00000078041 xpo1a	ENSDARG00000078041	xpo1a	exportin_1_(CRM1_homolog,_yeast)_a	558395	ZDB-GENE-050309-201
ENSDARG00000019438	rnf13	ENSG00000082996 RNF13	one to one	NA	ENSDARG00000019438	rnf13	ring_finger_protein_13	793981	ZDB-GENE-040426-772
ENSDARG00000039181	trpm3	ENSG00000083067 TRPM3	one to one	NA	ENSDARG00000039181	trpm3	transient_receptor_potential_cation_channel,_subfamily_M,_member_3	565807	ZDB-GENE-060531-95
ENSDARG00000076716	palb2	ENSG00000083093 PALB2	one to one	NA	ENSDARG00000076716	palb2	partner_and_localizer_of_BRCA2	?	ZDB-GENE-090313-43
ENSDARG00000019962	dop1a	ENSG00000083097 DOP1A	one to one	NA	ENSDARG00000019962	dopey1	dopey_family_member_1	448893	ZDB-GENE-050309-65
ENSDARG00000033138	lyrm2	ENSG00000083099 LYRM2	one to one	NA	ENSDARG00000033138	lyrm2	LYR_motif_containing_2	569076	ZDB-GENE-040914-27
ENSDARG00000014676	bckdhb	ENSG00000083123 BCKDHB	one to one	NA	ENSDARG00000014676	bckdhb	branched_chain_keto_acid_dehydrogenase_E1,_beta_polypeptide	?	ZDB-GENE-030124-2
ENSDARG00000018907	kat6a	ENSG00000083168 KAT6A	one to one	NA	ENSDARG00000018907	kat6a	K(lysine)_acetyltransferase_6A	266966	ZDB-GENE-021022-3
ENSDARG00000097205	ulk2	ENSG00000083290 ULK2	one to one	NA	ENSDARG00000097205	ulk2	unc-51_like_autophagy_activating_kinase_2	100329702	ZDB-GENE-090218-30
ENSDARG00000058342	grhl2a	ENSG00000083307 GRHL2	many to one	ENSDARG00000058342 grhl2a; ENSDARG00000061974 grhl2b	ENSDARG00000058342	grhl2a	grainyhead-like_transcription_factor_2a	555744	ZDB-GENE-050913-123
ENSDARG00000061974	grhl2b	ENSG00000083307 GRHL2	many to one	ENSDARG00000058342 grhl2a; ENSDARG00000061974 grhl2b	ENSDARG00000061974	grhl2b	grainyhead-like_transcription_factor_2b	100034503	ZDB-GENE-060503-719
ENSDARG00000035390	tnpo1	ENSG00000083312 TNPO1	one to one	NA	ENSDARG00000035390	tnpo1	transportin_1	562607	ZDB-GENE-080819-1
ENSDARG00000059746	plod1a	ENSG00000083444 PLOD1	one to one	NA	ENSDARG00000059746	plod1a	procollagen-lysine,_2-oxoglutarate_5-dioxygenase_1a	777635	ZDB-GENE-030131-3165
ENSDARG00000004455	p2rx5	ENSG00000083454 P2RX5	one to one	NA	ENSDARG00000004455	p2rx5	purinergic_receptor_P2X,_ligand-gated_ion_channel,_5	373879	ZDB-GENE-030319-5
ENSDARG00000057787	itgae.2	ENSG00000083457 ITGAE	many to one	ENSDARG00000057787 itgae.2; ENSDARG00000098012 itgae.1	ENSDARG00000057787	itgae.2	integrin,_alpha_E,_tandem_duplicate_2	?	ZDB-GENE-130530-671
ENSDARG00000098012	itgae.1	ENSG00000083457 ITGAE	many to one	ENSDARG00000057787 itgae.2; ENSDARG00000098012 itgae.1	ENSDARG00000098012	itgae.1	integrin,_alpha_E,_tandem_duplicate_1	100333951	ZDB-GENE-131121-125
ENSDARG00000060559	dis3	ENSG00000083520 DIS3	one to one	NA	ENSDARG00000060559	dis3	DIS3_exosome_endoribonuclease_and_3'-5'_exoribonuclease	100003553	ZDB-GENE-080213-3
ENSDARG00000025421	tdrd3	ENSG00000083544 TDRD3	one to one	NA	ENSDARG00000025421	tdrd3	tudor_domain_containing_3	402828	ZDB-GENE-040426-19
ENSDARG00000101024	nufip1	ENSG00000083635 NUFIP1	one to one	NA	ENSDARG00000101024	nufip1	nuclear_fragile_X_mental_retardation_protein_interacting_protein_1	?	ZDB-GENE-030131-6203
ENSDARG00000098897	pds5b	ENSG00000083642 PDS5B	one to one	NA	ENSDARG00000098897	pds5b	PDS5_cohesin_associated_factor_B	565592	ZDB-GENE-091217-2
ENSDARG00000013063	oxct1a	ENSG00000083720 OXCT1	many to one	ENSDARG00000013063 oxct1a; ENSDARG00000054319 oxct1b	ENSDARG00000013063	oxct1a	3-oxoacid_CoA_transferase_1a	442923	ZDB-GENE-040723-3
ENSDARG00000054319	oxct1b	ENSG00000083720 OXCT1	many to one	ENSDARG00000013063 oxct1a; ENSDARG00000054319 oxct1b	ENSDARG00000054319	oxct1b	3-oxoacid_CoA_transferase_1b	560273	ZDB-GENE-060929-212
ENSDARG00000056950	epyc	ENSG00000083782 EPYC	one to one	NA	ENSDARG00000056950	epyc	epiphycan	550602	ZDB-GENE-041008-9
ENSDARG00000060058	cylda	ENSG00000083799 CYLD	many to one	ENSDARG00000060058 cylda; ENSDARG00000089724 cyldb	ENSDARG00000060058	cylda	cylindromatosis_(turban_tumor_syndrome),_a	556823	ZDB-GENE-061108-2
ENSDARG00000089724	cyldb	ENSG00000083799 CYLD	many to one	ENSDARG00000060058 cylda; ENSDARG00000089724 cyldb	ENSDARG00000089724	cyldb	cylindromatosis_(turban_tumor_syndrome),_b	564158	ZDB-GENE-100208-1
ENSDARG00000043453	rps5	ENSG00000083845 RPS5	one to one	NA	ENSDARG00000043453	rps5	ribosomal_protein_S5	192297	ZDB-GENE-020419-12
ENSDARG00000017591	fat1a	ENSG00000083857 FAT1	many to one	ENSDARG00000017591 fat1a; ENSDARG00000019063 fat1b	ENSDARG00000017591	fat1a	FAT_atypical_cadherin_1a	406172	ZDB-GENE-050425-1
ENSDARG00000019063	fat1b	ENSG00000083857 FAT1	many to one	ENSDARG00000017591 fat1a; ENSDARG00000019063 fat1b	ENSDARG00000019063	fat1b	FAT_atypical_cadherin_1b	565591	ZDB-GENE-130530-563
ENSDARG00000051953	ythdc1	ENSG00000083896 YTHDC1	one to one	NA	ENSDARG00000051953	ythdc1	YTH_domain_containing_1	492769	ZDB-GENE-041114-114
ENSDARG00000002190	chmp2bb	ENSG00000083937 CHMP2B	many to one	ENSDARG00000002190 chmp2bb; ENSDARG00000068683 chmp2ba	ENSDARG00000002190	chmp2bb	charged_multivesicular_body_protein_2Bb	405840	ZDB-GENE-040426-2539
ENSDARG00000068683	chmp2ba	ENSG00000083937 CHMP2B	many to one	ENSDARG00000002190 chmp2bb; ENSDARG00000068683 chmp2ba	ENSDARG00000068683	chmp2ba	charged_multivesicular_body_protein_2Ba	569532	ZDB-GENE-070628-3
ENSDARG00000061446	smap2	ENSG00000084070 SMAP2	one to one	NA	ENSDARG00000061446	smap2	small_ArfGAP2	556132	ZDB-GENE-060503-374
ENSDARG00000103234	ppie	ENSG00000084072 PPIE	one to one	NA	ENSDARG00000103234	ppie	peptidylprolyl_isomerase_E_(cyclophilin_E)	?	ZDB-GENE-050417-167
ENSDARG00000044090	zmpste24	ENSG00000084073 ZMPSTE24	one to one	NA	ENSDARG00000044090	zmpste24	zinc_metallopeptidase,_STE24_homolog	?	ZDB-GENE-030131-6312
ENSDARG00000074858	stard7	ENSG00000084090 STARD7	one to one	NA	ENSDARG00000074858	stard7	StAR-related_lipid_transfer_(START)_domain_containing_7	?	ZDB-GENE-030131-2310
ENSDARG00000102934	noa1	ENSG00000084092 NOA1	one to one	NA	ENSDARG00000102934	noa1	nitric_oxide_associated_1	564706	ZDB-GENE-080220-18
ENSDARG00000103046	rest	ENSG00000084093 REST	one to one	NA	ENSDARG00000103046	rest	RE1-silencing_transcription_factor	564772	ZDB-GENE-080415-1
ENSDARG00000017444	hal	ENSG00000084110 HAL	one to one	NA	ENSDARG00000017444	hal	histidine_ammonia-lyase	100004331	ZDB-GENE-070410-5
ENSDARG00000010031	ssh1b	ENSG00000084112 SSH1	many to one	ENSDARG00000010031 ssh1b; ENSDARG00000056780 ssh1a	ENSDARG00000010031	ssh1b	slingshot_protein_phosphatase_1b	?	ZDB-GENE-030131-5909
ENSDARG00000056780	ssh1a	ENSG00000084112 SSH1	many to one	ENSDARG00000010031 ssh1b; ENSDARG00000056780 ssh1a	ENSDARG00000056780	ssh1a	slingshot_protein_phosphatase_1a	?	ZDB-GENE-040724-201
ENSDARG00000103019	gstp2	ENSG00000084207 GSTP1	many to one	ENSDARG00000103019 gstp2; ENSDARG00000104068 gstp1	ENSDARG00000103019	gstp2	glutathione_S-transferase_pi_2	553169	ZDB-GENE-050601-1
ENSDARG00000104068	gstp1	ENSG00000084207 GSTP1	many to one	ENSDARG00000103019 gstp2; ENSDARG00000104068 gstp1	ENSDARG00000104068	gstp1	glutathione_S-transferase_pi_1	79381	ZDB-GENE-020806-4
ENSDARG00000054864	aplp2	ENSG00000084234 APLP2	one to one	NA	ENSDARG00000054864	aplp2	amyloid_beta_(A4)_precursor-like_protein_2	796801	ZDB-GENE-061009-28
ENSDARG00000006758	fam234b	ENSG00000084444 FAM234B	one to one	NA	ENSDARG00000006758	fam234b	family_with_sequence_similarity_234,_member_B	324587	ZDB-GENE-030131-3308
ENSDARG00000017445	eif3i	ENSG00000084623 EIF3I	one to one	NA	ENSDARG00000017445	eif3i	eukaryotic_translation_initiation_factor_3,_subunit_I	406263	ZDB-GENE-040426-1922
ENSDARG00000006859	nkain1	ENSG00000084628 NKAIN1	one to one	NA	ENSDARG00000006859	nkain1	sodium/potassium_transporting_ATPase_interacting_1	393517	ZDB-GENE-040426-1472
ENSDARG00000009194	col16a1	ENSG00000084636 COL16A1	one to one	NA	ENSDARG00000009194	col16a1	collagen,_type_XVI,_alpha_1	?	ZDB-GENE-060503-351
ENSDARG00000077037	txlna	ENSG00000084652 TXLNA	one to one	NA	ENSDARG00000077037	txlna	taxilin_alpha	324180	ZDB-GENE-030131-2900
ENSDARG00000022767	apobb.1	ENSG00000084674 APOB	many to one	ENSDARG00000022767 apobb.1; ENSDARG00000042780 apoba; ENSDARG00000075016 apobb.2	ENSDARG00000022767	apobb.1	apolipoprotein_Bb,_tandem_duplicate_1	321166	ZDB-GENE-030131-9732
ENSDARG00000042780	apoba	ENSG00000084674 APOB	many to one	ENSDARG00000022767 apobb.1; ENSDARG00000042780 apoba; ENSDARG00000075016 apobb.2	ENSDARG00000042780	apoba	apolipoprotein_Ba	566465	ZDB-GENE-070702-4
ENSDARG00000075016	apobb.2	ENSG00000084674 APOB	many to one	ENSDARG00000022767 apobb.1; ENSDARG00000042780 apoba; ENSDARG00000075016 apobb.2	ENSDARG00000075016	apobb.2	apolipoprotein_Bb,_tandem_duplicate_2	100330435	ZDB-GENE-070705-554
ENSDARG00000018257	ncoa1	ENSG00000084676 NCOA1	one to one	NA	ENSDARG00000018257	ncoa1	nuclear_receptor_coactivator_1	563288	ZDB-GENE-041001-175
ENSDARG00000045900	agbl5	ENSG00000084693 AGBL5	one to one	NA	ENSDARG00000045900	agbl5	ATP/GTP_binding_protein-like_5	445479	ZDB-GENE-040822-29
ENSDARG00000033516	efr3ba	ENSG00000084710 EFR3B	many to one	ENSDARG00000033516 efr3ba; ENSDARG00000069318 efr3bb	ENSDARG00000033516	efr3ba	EFR3_homolog_Ba_(S._cerevisiae)	560858	ZDB-GENE-030616-64
ENSDARG00000069318	efr3bb	ENSG00000084710 EFR3B	many to one	ENSDARG00000033516 efr3ba; ENSDARG00000069318 efr3bb	ENSDARG00000069318	efr3bb	EFR3_homolog_Bb_(S._cerevisiae)	?	ZDB-GENE-041014-293
ENSDARG00000017162	kif3ca	ENSG00000084731 KIF3C	many to one	ENSDARG00000017162 kif3ca; ENSDARG00000079500 kif3cb	ENSDARG00000017162	kif3ca	kinesin_family_member_3Ca	100333558	ZDB-GENE-111214-2
ENSDARG00000079500	kif3cb	ENSG00000084731 KIF3C	many to one	ENSDARG00000017162 kif3ca; ENSDARG00000079500 kif3cb	ENSDARG00000079500	kif3cb	kinesin_family_member_3Cb	550547	ZDB-GENE-080709-4
ENSDARG00000046106	rab10	ENSG00000084733 RAB10	one to one	NA	ENSDARG00000046106	rab10	RAB10,_member_RAS_oncogene_family	436839	ZDB-GENE-040718-304
ENSDARG00000086620	gckr	ENSG00000084734 GCKR	one to one	NA	ENSDARG00000086620	gckr	glucokinase_(hexokinase_4)_regulator	?	ZDB-GENE-110411-248
ENSDARG00000057128	hadhaa	ENSG00000084754 HADHA	many to one	ENSDARG00000057128 hadhaa; ENSDARG00000060594 hadhab	ENSDARG00000057128	hadhaa	hydroxyacyl-CoA_dehydrogenase_trifunctional_multienzyme_complex_subunit_alpha_a	553401	ZDB-GENE-031222-5
ENSDARG00000060594	hadhab	ENSG00000084754 HADHA	many to one	ENSDARG00000057128 hadhaa; ENSDARG00000060594 hadhab	ENSDARG00000060594	hadhab	hydroxyacyl-CoA_dehydrogenase_trifunctional_multienzyme_complex_subunit_alpha_b	793834	ZDB-GENE-041111-204
ENSDARG00000020231	mapre3a	ENSG00000084764 MAPRE3	many to one	ENSDARG00000020231 mapre3a; ENSDARG00000102878 mapre3b	ENSDARG00000020231	mapre3a	microtubule-associated_protein,_RP/EB_family,_member_3a	559217	ZDB-GENE-050913-88
ENSDARG00000102878	mapre3b	ENSG00000084764 MAPRE3	many to one	ENSDARG00000020231 mapre3a; ENSDARG00000102878 mapre3b	ENSDARG00000102878	mapre3b	microtubule-associated_protein,_RP/EB_family,_member_3b	431717	ZDB-GENE-040704-6
ENSDARG00000041895	cad	ENSG00000084774 CAD	one to one	NA	ENSDARG00000041895	cad	carbamoyl-phosphate_synthetase_2,_aspartate_transcarbamylase,_and_dihydroorotase	266992	ZDB-GENE-021030-4
ENSDARG00000090615	cd59	ENSG00000085063 CD59	one to one	NA	ENSDARG00000090615	cd59	CD59_molecule_(CD59_blood_group)	567192	ZDB-GENE-030131-7871
ENSDARG00000019098	cd82a	ENSG00000085117 CD82	many to one	ENSDARG00000019098 cd82a; ENSDARG00000026070 cd82b	ENSDARG00000019098	cd82a	CD82_molecule_a	324098	ZDB-GENE-030131-2818
ENSDARG00000026070	cd82b	ENSG00000085117 CD82	many to one	ENSDARG00000019098 cd82a; ENSDARG00000026070 cd82b	ENSDARG00000026070	cd82b	CD82_molecule_b	324137	ZDB-GENE-030131-2857
ENSDARG00000077912	bcorl1	ENSG00000085185 BCORL1	one to one	NA	ENSDARG00000077912	bcorl1	BCL6_corepressor-like_1	792710	ZDB-GENE-130530-838
ENSDARG00000042236	atrx	ENSG00000085224 ATRX	one to one	NA	ENSDARG00000042236	atrx	alpha_thalassemia/mental_retardation_syndrome_X-linked_homolog_(human)	323299	ZDB-GENE-030912-11
ENSDARG00000007271	mynn	ENSG00000085274 MYNN	one to one	NA	ENSDARG00000007271	mynn	myoneurin	327167	ZDB-GENE-030131-5378
ENSDARG00000060808	mecom	ENSG00000085276 MECOM	one to one	NA	ENSDARG00000060808	mecom	MDS1_and_EVI1_complex_locus	?	ZDB-GENE-050208-123
ENSDARG00000036911	scamp1	ENSG00000085365 SCAMP1	one to one	NA	ENSDARG00000036911	scamp1	secretory_carrier_membrane_protein_1	402992	ZDB-GENE-040426-1803
ENSDARG00000057151	prep	ENSG00000085377 PREP	one to one	NA	ENSDARG00000057151	prep	prolyl_endopeptidase	553791	ZDB-GENE-050522-14
ENSDARG00000062280	hace1	ENSG00000085382 HACE1	one to one	NA	ENSDARG00000062280	hace1	HECT_domain_and_ankyrin_repeat_containing_E3_ubiquitin_protein_ligase_1	572430	ZDB-GENE-110411-52
ENSDARG00000004280	seh1l	ENSG00000085415 SEH1L	one to one	NA	ENSDARG00000004280	seh1l	SEH1-like_(S._cerevisiae)	334749	ZDB-GENE-030131-6689
ENSDARG00000078136	wdr47a	ENSG00000085433 WDR47	many to one	ENSDARG00000078136 wdr47a; ENSDARG00000099757 wdr47b	ENSDARG00000078136	wdr47a	WD_repeat_domain_47a	558528	ZDB-GENE-070216-3
ENSDARG00000099757	wdr47b	ENSG00000085433 WDR47	many to one	ENSDARG00000078136 wdr47a; ENSDARG00000099757 wdr47b	ENSDARG00000099757	wdr47b	WD_repeat_domain_47b	567031	ZDB-GENE-121114-10
ENSDARG00000005425	wdfy1	ENSG00000085449 WDFY1	one to one	NA	ENSDARG00000005425	wdfy1	WD_repeat_and_FYVE_domain_containing_1	474326	ZDB-GENE-041024-4
ENSDARG00000008568	slc25a24	ENSG00000085491 SLC25A24	one to one	NA	ENSDARG00000008568	slc25a24	solute_carrier_family_25_(mitochondrial_carrier;_phosphate_carrier),_member_24;solute_carrier_family_25_(mitochondrial_carrier;_phosphate_carrier),_member_24;solute_carrier_family_25_(mitochondrial_carrier;_phosphate_carrier),_member_24;solute_carrier_family_25_(mitochondrial_carrier;_phosphate_carrier),_member_24;solute_carrier_family_25_(mitochondrial_carrier;_phosphate_carrier),_member_24;solu…	447867	ZDB-GENE-040912-183
ENSDARG00000104835	map3k4	ENSG00000085511 MAP3K4	one to one	NA	ENSDARG00000104835	map3k4	mitogen-activated_protein_kinase_kinase_kinase_4	325488	ZDB-GENE-990603-4
ENSDARG00000010408	igsf9b	ENSG00000085552 IGSF9	many to one	ENSDARG00000010408 igsf9b; ENSDARG00000075864 igsf9a	ENSDARG00000010408	igsf9b	immunoglobulin_superfamily,_member_9b	?	ZDB-GENE-060810-28
ENSDARG00000075864	igsf9a	ENSG00000085552 IGSF9	many to one	ENSDARG00000010408 igsf9b; ENSDARG00000075864 igsf9a	ENSDARG00000075864	igsf9a	immunoglobulin_superfamily,_member_9a	557459	ZDB-GENE-060503-288
ENSDARG00000010936	abcb4	ENSG00000085563 ABCB1; ENSG00000005471 ABCB4	one to many	NA	ENSDARG00000010936	abcb4	ATP-binding_cassette,_sub-family_B_(MDR/TAP),_member_4	100136865	ZDB-GENE-080204-52
ENSDARG00000104177	cpne3	ENSG00000085719 CPNE3	one to one	NA	ENSDARG00000104177	cpne3	copine_III	393136	ZDB-GENE-040426-763
ENSDARG00000102997	rrn3	ENSG00000085721 RRN3	one to one	NA	ENSDARG00000102997	rrn3	RRN3_homolog,_RNA_polymerase_I_transcription_factor	558718	ZDB-GENE-080225-1
ENSDARG00000011777	cttn	ENSG00000085733 CTTN	one to one	NA	ENSDARG00000011777	cttn	cortactin	?	ZDB-GENE-040715-3
ENSDARG00000004256	wnt11	ENSG00000085741 WNT11	many to one	ENSDARG00000004256 wnt11; ENSDARG00000014796 wnt11r	ENSDARG00000004256	wnt11	wingless-type_MMTV_integration_site_family,_member_11	791595	ZDB-GENE-990603-12
ENSDARG00000014796	wnt11r	ENSG00000085741 WNT11	many to one	ENSDARG00000004256 wnt11; ENSDARG00000014796 wnt11r	ENSDARG00000014796	wnt11r	wingless-type_MMTV_integration_site_family,_member_11,_related	30283	ZDB-GENE-980526-249
ENSDARG00000063213	mtif2	ENSG00000085760 MTIF2	one to one	NA	ENSDARG00000063213	mtif2	mitochondrial_translational_initiation_factor_2	556465	ZDB-GENE-030131-1092
ENSDARG00000076765	ddhd2	ENSG00000085788 DDHD2	one to one	NA	ENSDARG00000076765	ddhd2	DDHD_domain_containing_2	?	ZDB-GENE-080519-4
ENSDARG00000074126	ttc39a	ENSG00000085831 TTC39A	one to one	NA	ENSDARG00000074126	ttc39a	tetratricopeptide_repeat_domain_39A	100320357	ZDB-GENE-091116-42
ENSDARG00000078216	eps15	ENSG00000085832 EPS15	one to one	NA	ENSDARG00000078216	eps15	epidermal_growth_factor_receptor_pathway_substrate_15	795505	ZDB-GENE-081104-264
ENSDARG00000039217	orc1	ENSG00000085840 ORC1	one to one	NA	ENSDARG00000039217	orc1	origin_recognition_complex,_subunit_1	554509	ZDB-GENE-030131-6960
ENSDARG00000071345	mgst2	ENSG00000085871 MGST2	one to one	NA	ENSDARG00000071345	mgst2	microsomal_glutathione_S-transferase_2	?	ZDB-GENE-060616-94
ENSDARG00000021812	cherp	ENSG00000085872 CHERP	one to one	NA	ENSDARG00000021812	cherp	calcium_homeostasis_endoplasmic_reticulum_protein	337851	ZDB-GENE-040407-1
ENSDARG00000099430	atg16l1	ENSG00000085978 ATG16L1	one to one	NA	ENSDARG00000099430	atg16l1	ATG16_autophagy_related_16-like_1_(S._cerevisiae)	?	ZDB-GENE-050417-401
ENSDARG00000071197	usp40	ENSG00000085982 USP40	one to one	NA	ENSDARG00000071197	usp40	ubiquitin_specific_peptidase_40	402834	ZDB-GENE-060518-5
ENSDARG00000052025	pomgnt1	ENSG00000085998 POMGNT1	one to one	NA	ENSDARG00000052025	pomgnt1	protein_O-linked_mannose_N-acetylglucosaminyltransferase_1_(beta_1,2-)	571876	ZDB-GENE-070112-991
ENSDARG00000018623	rad54l	ENSG00000085999 RAD54L	one to one	NA	ENSDARG00000018623	rad54l	RAD54_like	394119	ZDB-GENE-040426-968
ENSDARG00000074311	mast2	ENSG00000086015 MAST2	one to one	NA	ENSDARG00000074311	mast2	microtubule_associated_serine/threonine_kinase_2	100001267	ZDB-GENE-050309-150
ENSDARG00000030972	dnaja1	ENSG00000086061 DNAJA1	one to one	NA	ENSDARG00000030972	dnaja1	DnaJ_(Hsp40)_homolog,_subfamily_A,_member_1	323922	ZDB-GENE-030131-2642
ENSDARG00000002634	b4galt1	ENSG00000086062 B4GALT1	one to one	NA	ENSDARG00000002634	b4galt1	UDP-Gal:betaGlcNAc_beta_1,4-_galactosyltransferase,_polypeptide_1	?	ZDB-GENE-050417-236
ENSDARG00000038855	chmp5a	ENSG00000086065 CHMP5	many to one	ENSDARG00000038855 chmp5a; ENSDARG00000103718 chmp5b	ENSDARG00000038855	chmp5a	charged_multivesicular_body_protein_5a	558613	ZDB-GENE-060503-60
ENSDARG00000103718	chmp5b	ENSG00000086065 CHMP5	many to one	ENSDARG00000038855 chmp5a; ENSDARG00000103718 chmp5b	ENSDARG00000103718	chmp5b	charged_multivesicular_body_protein_5b	393351	ZDB-GENE-040426-1374
ENSDARG00000054224	ipo11	ENSG00000086200 IPO11	one to one	NA	ENSDARG00000054224	ipo11	importin_11	432373	ZDB-GENE-040711-1
ENSDARG00000093182	eif2ak1	ENSG00000086232 EIF2AK1	one to one	NA	ENSDARG00000093182	eif2ak1	eukaryotic_translation_initiation_factor_2-alpha_kinase_1	565338	ZDB-GENE-061013-268
ENSDARG00000098944	nme8	ENSG00000086288 NME8	one to one	NA	ENSDARG00000098944	nme8	NME/NM23_family_member_8	100037319	ZDB-GENE-070410-39
ENSDARG00000045420	epdr1	ENSG00000086289 EPDR1	one to one	NA	ENSDARG00000045420	epdr1	ependymin_related_1	436689	ZDB-GENE-040718-113
ENSDARG00000004405	snx10a	ENSG00000086300 SNX10	many to one	ENSDARG00000004405 snx10a; ENSDARG00000040474 snx10b	ENSDARG00000004405	snx10a	sorting_nexin_10a	403027	ZDB-GENE-050809-44
ENSDARG00000040474	snx10b	ENSG00000086300 SNX10	many to one	ENSDARG00000004405 snx10a; ENSDARG00000040474 snx10b	ENSDARG00000040474	snx10b	sorting_nexin_10b	569469	ZDB-GENE-070628-1
ENSDARG00000058292	sephs1	ENSG00000086475 SEPHS1	one to one	NA	ENSDARG00000058292	sephs1	selenophosphate_synthetase_1	324947	ZDB-GENE-030131-3670
ENSDARG00000057805	mrpl28	ENSG00000086504 MRPL28	one to one	NA	ENSDARG00000057805	mrpl28	mitochondrial_ribosomal_protein_L28	?	ZDB-GENE-050522-113
ENSDARG00000002994	itpkca	ENSG00000086544 ITPKC	many to one	ENSDARG00000002994 itpkca; ENSDARG00000067741 itpkcb	ENSDARG00000002994	itpkca	inositol-trisphosphate_3-kinase_Ca	562919	ZDB-GENE-030131-6009
ENSDARG00000067741	itpkcb	ENSG00000086544 ITPKC	many to one	ENSDARG00000002994 itpkca; ENSDARG00000067741 itpkcb	ENSDARG00000067741	itpkcb	inositol-trisphosphate_3-kinase_Cb	?	ZDB-GENE-080225-27
ENSDARG00000018923	fat2	ENSG00000086570 FAT2	one to one	NA	ENSDARG00000018923	fat2	FAT_atypical_cadherin_2	568468	ZDB-GENE-111031-1
ENSDARG00000010238	rbm22	ENSG00000086589 RBM22	one to one	NA	ENSDARG00000010238	rbm22	RNA_binding_motif_protein_22	406495	ZDB-GENE-040426-2298
ENSDARG00000026908	tmed2	ENSG00000086598 TMED2	one to one	NA	ENSDARG00000026908	tmed2	transmembrane_p24_trafficking_protein_2	321550	ZDB-GENE-030131-269
ENSDARG00000103915	ero1b	ENSG00000086619 ERO1B	one to one	NA	ENSDARG00000103915	ero1b	endoplasmic_reticulum_oxidoreductase_beta	?	ZDB-GENE-060929-744
ENSDARG00000098443	zfand6	ENSG00000086666 ZFAND6	one to one	NA	ENSDARG00000098443	zfand6	zinc_finger,_AN1-type_domain_6	336461	ZDB-GENE-030131-8405
ENSDARG00000045553	hsd17b2	ENSG00000086696 HSD17B2	one to one	NA	ENSDARG00000045553	hsd17b2	hydroxysteroid_(17-beta)_dehydrogenase_2	449537	ZDB-GENE-040928-1
ENSDARG00000001969	txlng	ENSG00000086712 TXLNG	one to one	NA	ENSDARG00000001969	txlng	taxilin_gamma	324984	ZDB-GENE-060616-122
ENSDARG00000020191	ppef1	ENSG00000086717 PPEF1	one to one	NA	ENSDARG00000020191	ppef1	protein_phosphatase,_EF-hand_calcium_binding_domain_1	559132	ZDB-GENE-080303-27
ENSDARG00000016782	huwe1	ENSG00000086758 HUWE1	one to one	NA	ENSDARG00000016782	huwe1	HECT,_UBA_and_WWE_domain_containing_1	?	ZDB-GENE-081104-387
ENSDARG00000018738	zw10	ENSG00000086827 ZW10	one to one	NA	ENSDARG00000018738	zw10	zw10_kinetochore_protein	393110	ZDB-GENE-040426-800
ENSDARG00000012840	alg9	ENSG00000086848 ALG9	one to one	NA	ENSDARG00000012840	alg9	ALG9,_alpha-1,2-mannosyltransferase	393598	ZDB-GENE-040426-1270
ENSDARG00000021265	mybpc2b	ENSG00000086967 MYBPC2	many to one	ENSDARG00000021265 mybpc2b; ENSDARG00000030157 mybpc2a	ENSDARG00000021265	mybpc2b	myosin_binding_protein_C,_fast_type_b	541384	ZDB-GENE-050320-80
ENSDARG00000030157	mybpc2a	ENSG00000086967 MYBPC2	many to one	ENSDARG00000021265 mybpc2b; ENSDARG00000030157 mybpc2a	ENSDARG00000030157	mybpc2a	myosin_binding_protein_C,_fast_type_a	751793	ZDB-GENE-060901-1
ENSDARG00000038865	acox3	ENSG00000087008 ACOX3	one to one	NA	ENSDARG00000038865	acox3	acyl-CoA_oxidase_3,_pristanoyl	?	ZDB-GENE-040426-2163
ENSDARG00000004616	mtmr2	ENSG00000087053 MTMR2	one to one	NA	ENSDARG00000004616	mtmr2	myotubularin_related_protein_2	?	ZDB-GENE-990715-14
ENSDARG00000069135	ppp1r15a	ENSG00000087074 PPP1R15A	one to one	NA	ENSDARG00000069135	ppp1r15a	protein_phosphatase_1,_regulatory_subunit_15A	797943	ZDB-GENE-030131-4408
ENSDARG00000054842	hsd17b14	ENSG00000087076 HSD17B14	one to one	NA	ENSDARG00000054842	hsd17b14	hydroxysteroid_(17-beta)_dehydrogenase_14	445127	ZDB-GENE-040801-24
ENSDARG00000069331	trip6	ENSG00000087077 TRIP6	one to one	NA	ENSDARG00000069331	trip6	thyroid_hormone_receptor_interactor_6	792697	ZDB-GENE-140106-91
ENSDARG00000031796	ache	ENSG00000087085 ACHE	one to one	NA	ENSDARG00000031796	ache	acetylcholinesterase	114549	ZDB-GENE-010906-1
ENSDARG00000017762	srrt	ENSG00000087087 SRRT	one to one	NA	ENSDARG00000017762	srrt	serrate_RNA_effector_molecule_homolog_(Arabidopsis)	192311	ZDB-GENE-020419-13
ENSDARG00000030881	baxb	ENSG00000087088 BAX	one to one	NA	ENSDARG00000030881	baxb	BCL2_associated_X,_apoptosis_regulator_b	?	ZDB-GENE-050227-21
ENSDARG00000006566	nlk1	ENSG00000087095 NLK	many to one	ENSDARG00000006566 nlk1; ENSDARG00000028793 nlk2	ENSDARG00000006566	nlk1	nemo-like_kinase,_type_1	405892	ZDB-GENE-040701-1
ENSDARG00000028793	nlk2	ENSG00000087095 NLK	many to one	ENSDARG00000006566 nlk1; ENSDARG00000028793 nlk2	ENSDARG00000028793	nlk2	nemo-like_kinase,_type_2	563460	ZDB-GENE-080320-1
ENSDARG00000017813	pigs	ENSG00000087111 PIGS	one to one	NA	ENSDARG00000017813	pigs	phosphatidylinositol_glycan_anchor_biosynthesis,_class_S	767675	ZDB-GENE-060929-436
ENSDARG00000075930	adamts2	ENSG00000087116 ADAMTS2	one to one	NA	ENSDARG00000075930	adamts2	ADAM_metallopeptidase_with_thrombospondin_type_1_motif,_2	571682	ZDB-GENE-070816-3
ENSDARG00000029331	atxn7l3	ENSG00000087152 ATXN7L3	one to one	NA	ENSDARG00000029331	atxn7l3	ataxin_7-like_3	368510	ZDB-GENE-030616-253
ENSDARG00000075857	pgs1	ENSG00000087157 PGS1	one to one	NA	ENSDARG00000075857	pgs1	phosphatidylglycerophosphate_synthase_1	100534896	ZDB-GENE-170216-1
ENSDARG00000015315	psmc5	ENSG00000087191 PSMC5	one to one	NA	ENSDARG00000015315	psmc5	proteasome_26S_subunit,_ATPase_5	445285	ZDB-GENE-030131-6547
ENSDARG00000030872	cetp	ENSG00000087237 CETP	one to one	NA	ENSDARG00000030872	cetp	cholesteryl_ester_transfer_protein,_plasma	492488	ZDB-GENE-041114-54
ENSDARG00000017676	mmp2	ENSG00000087245 MMP2	one to one	NA	ENSDARG00000017676	mmp2	matrix_metallopeptidase_2	337179	ZDB-GENE-030131-9123
ENSDARG00000053010	lpcat2	ENSG00000087253 LPCAT2	one to one	NA	ENSDARG00000053010	lpcat2	lysophosphatidylcholine_acyltransferase_2	553683	ZDB-GENE-050522-229
ENSDARG00000016676	gnao1a	ENSG00000087258 GNAO1	many to one	ENSDARG00000016676 gnao1a; ENSDARG00000036058 gnao1b	ENSDARG00000016676	gnao1a	guanine_nucleotide_binding_protein_(G_protein),_alpha_activating_activity_polypeptide_O,_a	393760	ZDB-GENE-040426-1757
ENSDARG00000036058	gnao1b	ENSG00000087258 GNAO1	many to one	ENSDARG00000016676 gnao1a; ENSDARG00000036058 gnao1b	ENSDARG00000036058	gnao1b	guanine_nucleotide_binding_protein_(G_protein),_alpha_activating_activity_polypeptide_O,_b	393801	ZDB-GENE-040426-1693
ENSDARG00000036061	ogfod1	ENSG00000087263 OGFOD1	one to one	NA	ENSDARG00000036061	ogfod1	2-oxoglutarate_and_iron-dependent_oxygenase_domain_containing_1	324573	ZDB-GENE-030131-3294
ENSDARG00000021982	sh3bp2	ENSG00000087266 SH3BP2	one to one	NA	ENSDARG00000021982	sh3bp2	SH3-domain_binding_protein_2	?	ZDB-GENE-091204-268
ENSDARG00000098859	nop14	ENSG00000087269 NOP14	one to one	NA	ENSDARG00000098859	CABZ01079760.1	?	?	?
ENSDARG00000103962	add1	ENSG00000087274 ADD1	one to one	NA	ENSDARG00000103962	add1	adducin_1_(alpha)	555511	ZDB-GENE-030909-2
ENSDARG00000060500	l2hgdh	ENSG00000087299 L2HGDH	one to one	NA	ENSDARG00000060500	l2hgdh	L-2-hydroxyglutarate_dehydrogenase	566872	ZDB-GENE-090319-6
ENSDARG00000032256	txndc16	ENSG00000087301 TXNDC16	one to one	NA	ENSDARG00000032256	txndc16	thioredoxin_domain_containing_16	556973	ZDB-GENE-100712-1
ENSDARG00000009253	rtraf	ENSG00000087302 RTRAF	one to one	NA	ENSDARG00000009253	rtraf	RNA_transcription,_translation_and_transport_factor	393240	ZDB-GENE-040426-1082
ENSDARG00000009471	nid2b	ENSG00000087303 NID2	many to one	ENSDARG00000009471 nid2b; ENSDARG00000075707 nid2a	ENSDARG00000009471	nid2b	nidogen_2b_(osteonidogen)	?	ZDB-GENE-040724-143
ENSDARG00000075707	nid2a	ENSG00000087303 NID2	many to one	ENSDARG00000009471 nid2b; ENSDARG00000075707 nid2a	ENSDARG00000075707	nid2a	nidogen_2a_(osteonidogen)	322921	ZDB-GENE-030827-2
ENSDARG00000020948	gmcl1	ENSG00000087338 GMCL1	one to one	NA	ENSDARG00000020948	gmcl1	germ_cell-less,_spermatogenesis_associated_1	322146	ZDB-GENE-030131-865
ENSDARG00000018049	sf3b2	ENSG00000087365 SF3B2	one to one	NA	ENSDARG00000018049	sf3b2	splicing_factor_3b,_subunit_2	570994	ZDB-GENE-070928-1
ENSDARG00000006011	klhl42	ENSG00000087448 KLHL42	one to one	NA	ENSDARG00000006011	klhl42	kelch-like_family,_member_42	?	ZDB-GENE-041210-190
ENSDARG00000043094	gnas	ENSG00000087460 GNAS	one to one	NA	ENSDARG00000043094	gnas	GNAS_complex_locus	557353	ZDB-GENE-090417-2
ENSDARG00000015006	dnm1l	ENSG00000087470 DNM1L	one to one	NA	ENSDARG00000015006	dnm1l	dynamin_1-like	393896	ZDB-GENE-040426-1556
ENSDARG00000031737	pthlha	ENSG00000087494 PTHLH	many to one	ENSDARG00000031737 pthlha; ENSDARG00000071070 pthlhb	ENSDARG00000031737	pthlha	parathyroid_hormone-like_hormone_a	554221	ZDB-GENE-050119-9
ENSDARG00000071070	pthlhb	ENSG00000087494 PTHLH	many to one	ENSDARG00000031737 pthlha; ENSDARG00000071070 pthlhb	ENSDARG00000071070	pthlhb	parathyroid_hormone-like_hormone_b	751101	ZDB-GENE-110411-206
ENSDARG00000019304	phactr3b	ENSG00000087495 PHACTR3	many to one	ENSDARG00000019304 phactr3b; ENSDARG00000058243 phactr3a	ENSDARG00000019304	phactr3b	phosphatase_and_actin_regulator_3b	553558	ZDB-GENE-050522-156
ENSDARG00000058243	phactr3a	ENSG00000087495 PHACTR3	many to one	ENSDARG00000019304 phactr3b; ENSDARG00000058243 phactr3a	ENSDARG00000058243	phactr3a	phosphatase_and_actin_regulator_3a	556928	ZDB-GENE-080220-4
ENSDARG00000051936	ergic2	ENSG00000087502 ERGIC2	one to one	NA	ENSDARG00000051936	ergic2	ERGIC_and_golgi_2	393378	ZDB-GENE-040426-1331
ENSDARG00000040606	tfap2c	ENSG00000087510 TFAP2C	one to one	NA	ENSDARG00000040606	tfap2c	transcription_factor_AP-2_gamma_(activating_enhancer_binding_protein_2_gamma)	494033	ZDB-GENE-041212-61
ENSDARG00000012485	aurka	ENSG00000087586 AURKA	one to one	NA	ENSDARG00000012485	aurka	aurora_kinase_A	445246	ZDB-GENE-040801-161
ENSDARG00000006775	cass4	ENSG00000087589 CASS4	one to one	NA	ENSDARG00000006775	cass4	Cas_scaffolding_protein_family_member_4	100000938	ZDB-GENE-110131-9
ENSDARG00000056638	pir	ENSG00000087842 PIR	one to one	NA	ENSDARG00000056638	pir	pirin	436823	ZDB-GENE-040718-288
ENSDARG00000103957	aamdc	ENSG00000087884 AAMDC	one to one	NA	ENSDARG00000103957	aamdc	adipogenesis_associated,_Mth938_domain_containing	553802	ZDB-GENE-050522-64
ENSDARG00000013575	rfx2	ENSG00000087903 RFX2	one to one	NA	ENSDARG00000013575	rfx2	regulatory_factor_X,_2_(influences_HLA_class_II_expression)	503590	ZDB-GENE-050227-4
ENSDARG00000008105	mettl2a	ENSG00000087995 METTL2A	one to one	NA	ENSDARG00000008105	mettl2a	methyltransferase_like_2A	100006618	ZDB-GENE-050417-462
ENSDARG00000017617	alg6	ENSG00000088035 ALG6	one to one	NA	ENSDARG00000017617	alg6	asparagine-linked_glycosylation_6_(alpha-1,3,-glucosyltransferase)	445327	ZDB-GENE-040808-45
ENSDARG00000007135	cnot3a	ENSG00000088038 CNOT3	many to one	ENSDARG00000007135 cnot3a; ENSDARG00000019842 cnot3b	ENSDARG00000007135	cnot3a	CCR4-NOT_transcription_complex,_subunit_3a	449540	ZDB-GENE-040927-6
ENSDARG00000019842	cnot3b	ENSG00000088038 CNOT3	many to one	ENSDARG00000007135 cnot3a; ENSDARG00000019842 cnot3b	ENSDARG00000019842	cnot3b	CCR4-NOT_transcription_complex,_subunit_3b	327627	ZDB-GENE-030131-5838
ENSDARG00000000183	ptpn4b	ENSG00000088179 PTPN4	many to one	ENSDARG00000000183 ptpn4b; ENSDARG00000000631 ptpn4a	ENSDARG00000000183	ptpn4b	protein_tyrosine_phosphatase,_non-receptor_type_4b	407634	ZDB-GENE-030131-6259
ENSDARG00000000631	ptpn4a	ENSG00000088179 PTPN4	many to one	ENSDARG00000000183 ptpn4b; ENSDARG00000000631 ptpn4a	ENSDARG00000000631	ptpn4a	protein_tyrosine_phosphatase,_non-receptor_type_4a	368448	ZDB-GENE-030616-449
ENSDARG00000030789	ddx18	ENSG00000088205 DDX18	one to one	NA	ENSDARG00000030789	ddx18	DEAD_(Asp-Glu-Ala-Asp)_box_polypeptide_18	?	ZDB-GENE-030131-9685
ENSDARG00000026489	khsrp	ENSG00000088247 KHSRP	one to one	NA	ENSDARG00000026489	khsrp	KH-type_splicing_regulatory_protein	573145	ZDB-GENE-030131-4357
ENSDARG00000010002	gna11a	ENSG00000088256 GNA11	many to one	ENSDARG00000010002 gna11a; ENSDARG00000053326 gna11b	ENSDARG00000010002	gna11a	guanine_nucleotide_binding_protein_(G_protein),_alpha_11a_(Gq_class)	563953	ZDB-GENE-050208-597
ENSDARG00000053326	gna11b	ENSG00000088256 GNA11	many to one	ENSDARG00000010002 gna11a; ENSDARG00000053326 gna11b	ENSDARG00000053326	gna11b	guanine_nucleotide_binding_protein_(G_protein),_alpha_11b_(Gq_class)	493613	ZDB-GENE-041121-9
ENSDARG00000021896	asap3	ENSG00000088280 ASAP3	one to one	NA	ENSDARG00000021896	asap3	ArfGAP_with_SH3_domain,_ankyrin_repeat_and_PH_domain_3	664764	ZDB-GENE-050913-39
ENSDARG00000028448	edem2	ENSG00000088298 EDEM2	one to one	NA	ENSDARG00000028448	edem2	ER_degradation_enhancer,_mannosidase_alpha-like_2	402801	ZDB-GENE-060519-1
ENSDARG00000036791	dnmt3bb.1	ENSG00000088305 DNMT3B	many to one	ENSDARG00000036791 dnmt3bb.1; ENSDARG00000052402 dnmt3ba; ENSDARG00000057830 dnmt3bb.2; ENSDARG00000057863 dnmt3bb.3	ENSDARG00000036791	dnmt3bb.1	DNA_(cytosine-5-)-methyltransferase_3_beta,_duplicate_b.1	317744	ZDB-GENE-050314-1
ENSDARG00000052402	dnmt3ba	ENSG00000088305 DNMT3B	many to one	ENSDARG00000036791 dnmt3bb.1; ENSDARG00000052402 dnmt3ba; ENSDARG00000057830 dnmt3bb.2; ENSDARG00000057863 dnmt3bb.3	ENSDARG00000052402	dnmt3ba	DNA_(cytosine-5-)-methyltransferase_3_beta,_duplicate_a	321084	ZDB-GENE-050314-4
ENSDARG00000057830	dnmt3bb.2	ENSG00000088305 DNMT3B	many to one	ENSDARG00000036791 dnmt3bb.1; ENSDARG00000052402 dnmt3ba; ENSDARG00000057830 dnmt3bb.2; ENSDARG00000057863 dnmt3bb.3	ENSDARG00000057830	dnmt3bb.2	DNA_(cytosine-5-)-methyltransferase_3_beta,_duplicate_b.2	30659	ZDB-GENE-990712-11
ENSDARG00000057863	dnmt3bb.3	ENSG00000088305 DNMT3B	many to one	ENSDARG00000036791 dnmt3bb.1; ENSDARG00000052402 dnmt3ba; ENSDARG00000057830 dnmt3bb.2; ENSDARG00000057863 dnmt3bb.3	ENSDARG00000057863	dnmt3bb.3	DNA_(cytosine-5-)-methyltransferase_beta,_duplicate_b.3	323723	ZDB-GENE-050314-2
ENSDARG00000020544	rem1	ENSG00000088320 REM1	one to one	NA	ENSDARG00000020544	rem1	RAS_(RAD_and_GEM)-like_GTP-binding_1	394149	ZDB-GENE-040317-1
ENSDARG00000078654	tpx2	ENSG00000088325 TPX2	one to one	NA	ENSDARG00000078654	tpx2	TPX2,_microtubule-associated,_homolog_(Xenopus_laevis)	107966129	ZDB-GENE-030131-9652
ENSDARG00000076952	fer1l4	ENSG00000088340 FER1L4	one to one	NA	ENSDARG00000076952	fer1l4	fer-1-like_family_member_4	?	ZDB-GENE-130530-815
ENSDARG00000045017	pdrg1	ENSG00000088356 PDRG1	one to one	NA	ENSDARG00000045017	pdrg1	p53_and_DNA-damage_regulated_1	550453	ZDB-GENE-050417-276
ENSDARG00000044528	slc15a1b	ENSG00000088386 SLC15A1	many to one	ENSDARG00000044528 slc15a1b; ENSDARG00000100315 slc15a1a	ENSDARG00000044528	slc15a1b	solute_carrier_family_15_(oligopeptide_transporter),_member_1b	793301	ZDB-GENE-030131-4661
ENSDARG00000100315	slc15a1a	ENSG00000088386 SLC15A1	many to one	ENSDARG00000044528 slc15a1b; ENSDARG00000100315 slc15a1a	ENSDARG00000100315	slc15a1a	solute_carrier_family_15_(oligopeptide_transporter),_member_1a	?	ZDB-GENE-091204-9
ENSDARG00000016311	dock9b	ENSG00000088387 DOCK9	one to one	NA	ENSDARG00000016311	dock9b	dedicator_of_cytokinesis_9b	100151488	ZDB-GENE-090916-2
ENSDARG00000004771	ankrd10b	ENSG00000088448 ANKRD10	many to one	ENSDARG00000004771 ankrd10b; ENSDARG00000037100 ankrd10a	ENSDARG00000004771	ankrd10b	ankyrin_repeat_domain_10b	559527	ZDB-GENE-061013-49
ENSDARG00000037100	ankrd10a	ENSG00000088448 ANKRD10	many to one	ENSDARG00000004771 ankrd10b; ENSDARG00000037100 ankrd10a	ENSDARG00000037100	ankrd10a	ankyrin_repeat_domain_10a	?	ZDB-GENE-040426-700
ENSDARG00000063180	dock3	ENSG00000088538 DOCK3	one to one	NA	ENSDARG00000063180	dock3	dedicator_of_cytokinesis_3	?	ZDB-GENE-100624-1
ENSDARG00000100263	si:ch211-161c3.5	ENSG00000088543 C3orf18	one to one	NA	ENSDARG00000100263	si:ch211-161c3.5	si:ch211-161c3.5	101883575	ZDB-GENE-131127-409
ENSDARG00000023583	coq9	ENSG00000088682 COQ9	one to one	NA	ENSDARG00000023583	coq9	coenzyme_Q9_homolog_(S._cerevisiae)	567716	ZDB-GENE-061207-37
ENSDARG00000101350	arhgap28	ENSG00000088756 ARHGAP28	one to one	NA	ENSDARG00000101350	arhgap28	Rho_GTPase_activating_protein_28	?	ZDB-GENE-041114-147
ENSDARG00000038000	crls1	ENSG00000088766 CRLS1	one to one	NA	ENSDARG00000038000	crls1	cardiolipin_synthase_1	405867	ZDB-GENE-040426-2519
ENSDARG00000004377	ppp1r13ba	ENSG00000088808 PPP1R13B	many to one	ENSDARG00000004377 ppp1r13ba; ENSDARG00000009142 ppp1r13bb	ENSDARG00000004377	ppp1r13ba	protein_phosphatase_1,_regulatory_subunit_13Ba	563577	ZDB-GENE-030131-9805
ENSDARG00000009142	ppp1r13bb	ENSG00000088808 PPP1R13B	many to one	ENSDARG00000004377 ppp1r13ba; ENSDARG00000009142 ppp1r13bb	ENSDARG00000009142	ppp1r13bb	protein_phosphatase_1,_regulatory_subunit_13Bb	557278	ZDB-GENE-030131-4327
ENSDARG00000062164	atrn	ENSG00000088812 ATRN	one to one	NA	ENSDARG00000062164	atrn	attractin	794975	ZDB-GENE-090312-21
ENSDARG00000036967	smox	ENSG00000088826 SMOX	one to one	NA	ENSDARG00000036967	smox	spermine_oxidase	387290	ZDB-GENE-031201-3
ENSDARG00000022684	fkbp1aa	ENSG00000088832 FKBP1A	many to one	ENSDARG00000022684 fkbp1aa; ENSDARG00000033567 fkbp1ab	ENSDARG00000022684	fkbp1aa	FK506_binding_protein_1Aa	335335	ZDB-GENE-030131-7275
ENSDARG00000033567	fkbp1ab	ENSG00000088832 FKBP1A	many to one	ENSDARG00000022684 fkbp1aa; ENSDARG00000033567 fkbp1ab	ENSDARG00000033567	fkbp1ab	FK506_binding_protein_1Ab	449552	ZDB-GENE-040927-9
ENSDARG00000087640	nsfl1c	ENSG00000088833 NSFL1C	one to one	NA	ENSDARG00000087640	nsfl1c	NSFL1_(p97)_cofactor_(p47)	?	ZDB-GENE-041114-160
ENSDARG00000075532	slc4a11	ENSG00000088836 SLC4A11	one to one	NA	ENSDARG00000075532	slc4a11	solute_carrier_family_4,_sodium_borate_transporter,_member_11	559346	ZDB-GENE-090313-183
ENSDARG00000073716	cpxm1a	ENSG00000088882 CPXM1	many to one	ENSDARG00000073716 cpxm1a; ENSDARG00000098158 cpxm1b	ENSDARG00000073716	cpxm1a	carboxypeptidase_X_(M14_family),_member_1a	564830	ZDB-GENE-030131-5284
ENSDARG00000098158	cpxm1b	ENSG00000088882 CPXM1	many to one	ENSDARG00000073716 cpxm1a; ENSDARG00000098158 cpxm1b	ENSDARG00000098158	cpxm1b	carboxypeptidase_X_(M14_family),_member_1b	100330305	ZDB-GENE-141212-305
ENSDARG00000069733	mavs	ENSG00000088888 MAVS	one to one	NA	ENSDARG00000069733	mavs	mitochondrial_antiviral_signaling_protein	562867	ZDB-GENE-070112-1402
ENSDARG00000058558	lzts3b	ENSG00000088899 LZTS3	many to one	ENSDARG00000058558 lzts3b; ENSDARG00000098751 lzts3a	ENSDARG00000058558	lzts3b	leucine_zipper,_putative_tumor_suppressor_family_member_3b	560221	ZDB-GENE-110411-249
ENSDARG00000098751	lzts3a	ENSG00000088899 LZTS3	many to one	ENSDARG00000058558 lzts3b; ENSDARG00000098751 lzts3a	ENSDARG00000098751	lzts3a	leucine_zipper,_putative_tumor_suppressor_family_member_3a	?	ZDB-GENE-060313-2
ENSDARG00000101900	xrn2	ENSG00000088930 XRN2	one to one	NA	ENSDARG00000101900	xrn2	5'-3'_exoribonuclease_2	321940	ZDB-GENE-040426-2874
ENSDARG00000079753	kiz	ENSG00000088970 KIZ	one to one	NA	ENSDARG00000079753	kiz	kizuna_centrosomal_protein	567100	ZDB-GENE-070615-4
ENSDARG00000058454	dynll1	ENSG00000088986 DYNLL1	one to one	NA	ENSDARG00000058454	dynll1	dynein,_light_chain,_LC8-type_1	406297	ZDB-GENE-040426-1961
ENSDARG00000028346	tesca	ENSG00000088992 TESC	many to one	ENSDARG00000028346 tesca; ENSDARG00000030839 tescb	ENSDARG00000028346	tesca	tescalcin_a	406633	ZDB-GENE-040426-2632
ENSDARG00000030839	tescb	ENSG00000088992 TESC	many to one	ENSDARG00000028346 tesca; ENSDARG00000030839 tescb	ENSDARG00000030839	tescb	tescalcin_b	402993	ZDB-GENE-040426-1903
ENSDARG00000020442	snx5	ENSG00000089006 SNX5	one to one	NA	ENSDARG00000020442	snx5	sorting_nexin_5	406797	ZDB-GENE-040426-2857
ENSDARG00000058451	rpl6	ENSG00000089009 RPL6	one to one	NA	ENSDARG00000058451	rpl6	ribosomal_protein_L6	336727	ZDB-GENE-030131-8671
ENSDARG00000028082	mapkapk5	ENSG00000089022 MAPKAPK5	one to one	NA	ENSDARG00000028082	mapkapk5	mitogen-activated_protein_kinase-activated_protein_kinase_5	436608	ZDB-GENE-040718-25
ENSDARG00000042440	p2rx7	ENSG00000089041 P2RX7	one to one	NA	ENSDARG00000042440	p2rx7	purinergic_receptor_P2X,_ligand-gated_ion_channel,_7	387298	ZDB-GENE-030319-6
ENSDARG00000008740	esf1	ENSG00000089048 ESF1	one to one	NA	ENSDARG00000008740	esf1	ESF1,_nucleolar_pre-rRNA_processing_protein,_homolog_(S._cerevisiae)	326718	ZDB-GENE-030131-4917
ENSDARG00000008461	anapc5	ENSG00000089053 ANAPC5	one to one	NA	ENSDARG00000008461	anapc5	anaphase_promoting_complex_subunit_5	?	ZDB-GENE-030131-1574
ENSDARG00000017365	slc23a2	ENSG00000089057 SLC23A2	one to one	NA	ENSDARG00000017365	slc23a2	solute_carrier_family_23_(ascorbic_acid_transporter),_member_2	100321249	ZDB-GENE-090521-3
ENSDARG00000105584	slc8b1	ENSG00000089060 SLC8B1	one to one	NA	ENSDARG00000105584	slc8b1	solute_carrier_family_8_(sodium/lithium/calcium_exchanger),_member_B1	560601	ZDB-GENE-130530-900
ENSDARG00000027687	tmem230a	ENSG00000089063 TMEM230	many to one	ENSDARG00000027687 tmem230a; ENSDARG00000069674 tmem230b	ENSDARG00000027687	tmem230a	transmembrane_protein_230a	445502	ZDB-GENE-040822-20
ENSDARG00000069674	tmem230b	ENSG00000089063 TMEM230	many to one	ENSDARG00000027687 tmem230a; ENSDARG00000069674 tmem230b	ENSDARG00000069674	tmem230b	transmembrane_protein_230b	100124614	ZDB-GENE-070820-4
ENSDARG00000055787	dzank1	ENSG00000089091 DZANK1	one to one	NA	ENSDARG00000055787	dzank1	double_zinc_ribbon_and_ankyrin_repeat_domains_1	407652	ZDB-GENE-051113-296
ENSDARG00000036593	kdm2ba	ENSG00000089094 KDM2B	many to one	ENSDARG00000036593 kdm2ba; ENSDARG00000046010 kdm2bb	ENSDARG00000036593	kdm2ba	lysine_(K)-specific_demethylase_2Ba	406446	ZDB-GENE-040426-2195
ENSDARG00000046010	kdm2bb	ENSG00000089094 KDM2B	many to one	ENSDARG00000036593 kdm2ba; ENSDARG00000046010 kdm2bb	ENSDARG00000046010	kdm2bb	lysine_(K)-specific_demethylase_2Bb	100536129	ZDB-GENE-080225-13
ENSDARG00000057936	lhx5	ENSG00000089116 LHX5	one to one	NA	ENSDARG00000057936	lhx5	LIM_homeobox_5	30465	ZDB-GENE-980526-484
ENSDARG00000060580	tasp1	ENSG00000089123 TASP1	one to one	NA	ENSDARG00000060580	tasp1	taspase,_threonine_aspartase,_1	566980	ZDB-GENE-070424-242
ENSDARG00000058419	gcn1	ENSG00000089154 GCN1	one to one	NA	ENSDARG00000058419	gcn1	GCN1_eIF2_alpha_kinase_activator_homolog	?	ZDB-GENE-040724-264
ENSDARG00000051783	rplp0	ENSG00000089157 RPLP0	one to one	NA	ENSDARG00000051783	rplp0	ribosomal_protein,_large,_P0	58101	ZDB-GENE-000629-1
ENSDARG00000060766	pxnb	ENSG00000089159 PXN	many to one	ENSDARG00000060766 pxnb; ENSDARG00000088590 pxna	ENSDARG00000060766	pxnb	paxillin_b	?	ZDB-GENE-130530-697
ENSDARG00000088590	pxna	ENSG00000089159 PXN	many to one	ENSDARG00000060766 pxnb; ENSDARG00000088590 pxna	ENSDARG00000088590	pxna	paxillin_a	399546	ZDB-GENE-040105-1
ENSDARG00000010415	sirt4	ENSG00000089163 SIRT4	one to one	NA	ENSDARG00000010415	sirt4	sirtuin_4	791628	ZDB-GENE-041010-65
ENSDARG00000063436	rph3aa	ENSG00000089169 RPH3A	many to one	ENSDARG00000063436 rph3aa; ENSDARG00000105490 rph3ab	ENSDARG00000063436	rph3aa	rabphilin_3A_homolog_(mouse),_a	?	ZDB-GENE-090706-2
ENSDARG00000105490	rph3ab	ENSG00000089169 RPH3A	many to one	ENSDARG00000063436 rph3aa; ENSDARG00000105490 rph3ab	ENSDARG00000105490	rph3ab	rabphilin_3A_homolog_(mouse),_b	563377	ZDB-GENE-090706-3
ENSDARG00000080018	kif16bb	ENSG00000089177 KIF16B	many to one	ENSDARG00000080018 kif16bb; ENSDARG00000100225 kif16ba	ENSDARG00000080018	kif16bb	kinesin_family_member_16Bb	567045	ZDB-GENE-070424-241
ENSDARG00000100225	kif16ba	ENSG00000089177 KIF16B	many to one	ENSDARG00000080018 kif16bb; ENSDARG00000100225 kif16ba	ENSDARG00000100225	kif16ba	kinesin_family_member_16Ba	?	ZDB-GENE-090313-233
ENSDARG00000042344	trmt6	ENSG00000089195 TRMT6	one to one	NA	ENSDARG00000042344	trmt6	tRNA_methyltransferase_6_homolog_(S._cerevisiae)	563475	ZDB-GENE-051120-141
ENSDARG00000076500	chgb	ENSG00000089199 CHGB	one to one	NA	ENSDARG00000076500	chgb	chromogranin_B	792853	ZDB-GENE-070705-268
ENSDARG00000042069	pebp1	ENSG00000089220 PEBP1	one to one	NA	ENSDARG00000042069	pebp1	phosphatidylethanolamine_binding_protein_1	406627	ZDB-GENE-040426-2621
ENSDARG00000024894	tbx5a	ENSG00000089225 TBX5	many to one	ENSDARG00000024894 tbx5a; ENSDARG00000092060 tbx5b	ENSDARG00000024894	tbx5a	T-box_5a	30071	ZDB-GENE-991124-7
ENSDARG00000092060	tbx5b	ENSG00000089225 TBX5	many to one	ENSDARG00000024894 tbx5a; ENSDARG00000092060 tbx5b	ENSDARG00000092060	tbx5b	T-box_5b	100004161	ZDB-GENE-060601-2
ENSDARG00000008560	brap	ENSG00000089234 BRAP	one to one	NA	ENSDARG00000008560	brap	BRCA1_associated_protein	436739	ZDB-GENE-040718-168
ENSDARG00000068910	nos1	ENSG00000089250 NOS1	one to one	NA	ENSDARG00000068910	nos1	nitric_oxide_synthase_1_(neuronal)	60658	ZDB-GENE-001101-1
ENSDARG00000037968	fus	ENSG00000089280 FUS	one to one	NA	ENSDARG00000037968	fus	FUS_RNA_binding_protein	394058	ZDB-GENE-040426-1010
ENSDARG00000002184	igbp1	ENSG00000089289 IGBP1	one to one	NA	ENSDARG00000002184	igbp1	immunoglobulin_(CD79A)_binding_protein_1	406843	ZDB-GENE-040426-2928
ENSDARG00000076689	gramd1a	ENSG00000089351 GRAMD1A	one to one	NA	ENSDARG00000076689	gramd1a	GRAM_domain_containing_1A	?	ZDB-GENE-060503-688
ENSDARG00000076118	cdip1	ENSG00000089486 CDIP1	one to one	NA	ENSDARG00000076118	cdip1	cell_death-inducing_p53_target_1	557073	ZDB-GENE-070720-18
ENSDARG00000061990	kcnh4b	ENSG00000089558 KCNH4	many to one	ENSDARG00000061990 kcnh4b; ENSDARG00000062565 kcnh4a	ENSDARG00000061990	kcnh4b	potassium_voltage-gated_channel,_subfamily_H_(eag-related),_member_4b	567442	ZDB-GENE-121214-54
ENSDARG00000062565	kcnh4a	ENSG00000089558 KCNH4	many to one	ENSDARG00000061990 kcnh4b; ENSDARG00000062565 kcnh4a	ENSDARG00000062565	kcnh4a	potassium_voltage-gated_channel,_subfamily_H_(eag-related),_member_4a	100148126	ZDB-GENE-131125-34
ENSDARG00000076811	ganab	ENSG00000089597 GANAB	one to one	NA	ENSDARG00000076811	ganab	glucosidase,_alpha;_neutral_AB;glucosidase,_alpha;_neutral_AB;glucosidase,_alpha;_neutral_AB;glucosidase,_alpha;_neutral_AB;glucosidase,_alpha;_neutral_AB;glucosidase,_alpha;_neutral_AB;glucosidase,_alpha;_neutral_AB	100334730	ZDB-GENE-110930-9
ENSDARG00000077249	gmip	ENSG00000089639 GMIP	one to one	NA	ENSDARG00000077249	gmip	GEM_interacting_protein	565801	ZDB-GENE-130530-823
ENSDARG00000054096	rbm41	ENSG00000089682 RBM41	one to one	NA	ENSDARG00000054096	rbm41	RNA_binding_motif_protein_41	?	ZDB-GENE-041114-107
ENSDARG00000055655	birc5b	ENSG00000089685 BIRC5	many to one	ENSDARG00000055655 birc5b; ENSDARG00000075621 birc5a	ENSDARG00000055655	birc5b	baculoviral_IAP_repeat_containing_5b	?	ZDB-GENE-030826-2
ENSDARG00000075621	birc5a	ENSG00000089685 BIRC5	many to one	ENSDARG00000055655 birc5b; ENSDARG00000075621 birc5a	ENSDARG00000075621	birc5a	baculoviral_IAP_repeat_containing_5a	?	ZDB-GENE-030826-1
ENSDARG00000034616	mlf2	ENSG00000089693 MLF2	one to one	NA	ENSDARG00000034616	mlf2	myeloid_leukemia_factor_2	561675	ZDB-GENE-050913-67
ENSDARG00000104708	ddx24	ENSG00000089737 DDX24	one to one	NA	ENSDARG00000104708	ddx24	DEAD_(Asp-Glu-Ala-Asp)_box_helicase_24	553462	ZDB-GENE-100716-4
ENSDARG00000042383	zbtb25	ENSG00000089775 ZBTB25	one to one	NA	ENSDARG00000042383	zbtb25	zinc_finger_and_BTB_domain_containing_25	567401	ZDB-GENE-041001-125
ENSDARG00000020798	necap1	ENSG00000089818 NECAP1	one to one	NA	ENSDARG00000020798	necap1	NECAP_endocytosis_associated_1	393695	ZDB-GENE-040426-1682
ENSDARG00000015003	arhgap4b	ENSG00000089820 ARHGAP4	many to one	ENSDARG00000015003 arhgap4b; ENSDARG00000039265 arhgap4a	ENSDARG00000015003	arhgap4b	Rho_GTPase_activating_protein_4b	561231	ZDB-GENE-090311-38
ENSDARG00000039265	arhgap4a	ENSG00000089820 ARHGAP4	many to one	ENSDARG00000015003 arhgap4b; ENSDARG00000039265 arhgap4a	ENSDARG00000039265	arhgap4a	Rho_GTPase_activating_protein_4a	393416	ZDB-GENE-040426-1229
ENSDARG00000062103	ankrd24	ENSG00000089847 ANKRD24	one to one	NA	ENSDARG00000062103	ankrd24	ankyrin_repeat_domain_24	?	ZDB-GENE-050208-747
ENSDARG00000077461	dhx32a	ENSG00000089876 DHX32	many to one	ENSDARG00000077461 dhx32a; ENSDARG00000079029 dhx32b	ENSDARG00000077461	dhx32a	DEAH_(Asp-Glu-Ala-His)_box_polypeptide_32a	100006246	ZDB-GENE-130613-6
ENSDARG00000079029	dhx32b	ENSG00000089876 DHX32	many to one	ENSDARG00000077461 dhx32a; ENSDARG00000079029 dhx32b	ENSDARG00000079029	dhx32b	DEAH_(Asp-Glu-Ala-His)_box_polypeptide_32b	558937	ZDB-GENE-130613-5
ENSDARG00000031434	rcor1	ENSG00000089902 RCOR1	one to one	NA	ENSDARG00000031434	rcor1	REST_corepressor_1	569294	ZDB-GENE-050506-79
ENSDARG00000096829	blvrb	ENSG00000090013 BLVRB	one to one	NA	ENSDARG00000096829	blvrb	biliverdin_reductase_B	436959	ZDB-GENE-030131-1516
ENSDARG00000097339	slc9a1b	ENSG00000090020 SLC9A1	one to one	NA	ENSDARG00000097339	slc9a1b	solute_carrier_family_9_member_A1b	795135	ZDB-GENE-080225-42
ENSDARG00000042995	sptlc1	ENSG00000090054 SPTLC1	one to one	NA	ENSDARG00000042995	sptlc1	serine_palmitoyltransferase,_long_chain_base_subunit_1	553981	ZDB-GENE-050522-61
ENSDARG00000009585	papola	ENSG00000090060 PAPOLA	one to one	NA	ENSDARG00000009585	papola	poly(A)_polymerase_alpha	404041	ZDB-GENE-030131-3507
ENSDARG00000034146	ccnk	ENSG00000090061 CCNK	one to one	NA	ENSDARG00000034146	ccnk	cyclin_K	?	ZDB-GENE-030131-5126
ENSDARG00000024276	pcbp4	ENSG00000090097 PCBP4	one to one	NA	ENSDARG00000024276	pcbp4	poly(rC)_binding_protein_4	406391	ZDB-GENE-040426-2122
ENSDARG00000089077	rgs1	ENSG00000090104 RGS1	one to one	NA	ENSDARG00000089077	rgs1	regulator_of_G_protein_signaling_1	?	ZDB-GENE-070705-145
ENSDARG00000055510	ypel3	ENSG00000090238 YPEL3	one to one	NA	ENSDARG00000055510	ypel3	yippee-like_3	368214	ZDB-GENE-030516-4
ENSDARG00000020015	mrps33	ENSG00000090263 MRPS33	one to one	NA	ENSDARG00000020015	mrps33	mitochondrial_ribosomal_protein_S33	432383	ZDB-GENE-040715-6
ENSDARG00000045490	ndufb2	ENSG00000090266 NDUFB2	one to one	NA	ENSDARG00000045490	ndufb2	NADH_dehydrogenase_(ubiquinone)_1_beta_subcomplex,_2	393764	ZDB-GENE-040426-1762
ENSDARG00000104837	nudc	ENSG00000090273 NUDC	one to one	NA	ENSDARG00000104837	nudc	nudC_nuclear_distribution_protein	393893	ZDB-GENE-040426-899
ENSDARG00000053691	maea	ENSG00000090316 MAEA	one to one	NA	ENSDARG00000053691	maea	macrophage_erythroblast_attacher	321575	ZDB-GENE-030131-294
ENSDARG00000102902	strn4	ENSG00000090372 STRN4	one to one	NA	ENSDARG00000102902	strn4	striatin,_calmodulin_binding_protein_4	562780	ZDB-GENE-070501-3
ENSDARG00000053131	irak3	ENSG00000090376 IRAK3	one to one	NA	ENSDARG00000053131	irak3	interleukin-1_receptor-associated_kinase_3	567444	ZDB-GENE-060503-710
ENSDARG00000057789	lyz	ENSG00000090382 LYZ	one to one	NA	ENSDARG00000057789	lyz	lysozyme	677744	ZDB-GENE-020515-2
ENSDARG00000021398	mul1a	ENSG00000090432 MUL1	many to one	ENSDARG00000021398 mul1a; ENSDARG00000052527 mul1b	ENSDARG00000021398	mul1a	mitochondrial_E3_ubiquitin_protein_ligase_1a	553180	ZDB-GENE-050102-5
ENSDARG00000052527	mul1b	ENSG00000090432 MUL1	many to one	ENSDARG00000021398 mul1a; ENSDARG00000052527 mul1b	ENSDARG00000052527	mul1b	mitochondrial_E3_ubiquitin_protein_ligase_1b	100004181	ZDB-GENE-050208-236
ENSDARG00000103923	tfap4	ENSG00000090447 TFAP4	one to one	NA	ENSDARG00000103923	tfap4	transcription_factor_AP-4_(activating_enhancer_binding_protein_4)	100318080	ZDB-GENE-090810-1
ENSDARG00000038976	pdcd7	ENSG00000090470 PDCD7	one to one	NA	ENSDARG00000038976	pdcd7	programmed_cell_death_7	100334622	ZDB-GENE-040728-3;ZDB-GENE-120406-5
ENSDARG00000007760	spg21	ENSG00000090487 SPG21	one to one	NA	ENSDARG00000007760	spg21	spastic_paraplegia_21_(autosomal_recessive,_Mast_syndrome)	406704	ZDB-GENE-040426-2722
ENSDARG00000053973	fetub	ENSG00000090512 FETUB	one to one	NA	ENSDARG00000053973	fetub	fetuin_B	569489	ZDB-GENE-050208-4
ENSDARG00000015088	dnajb11	ENSG00000090520 DNAJB11	one to one	NA	ENSDARG00000015088	dnajb11	DnaJ_(Hsp40)_homolog,_subfamily_B,_member_11	386709	ZDB-GENE-031113-9
ENSDARG00000103026	p3h2	ENSG00000090530 P3H2	one to one	NA	ENSDARG00000103026	p3h2	prolyl_3-hydroxylase_2	566697	ZDB-GENE-061207-44
ENSDARG00000079158	thpo	ENSG00000090534 THPO	one to one	NA	ENSDARG00000079158	thpo	thrombopoietin	100189608	ZDB-GENE-110510-1
ENSDARG00000006110	chrd	ENSG00000090539 CHRD	one to one	NA	ENSDARG00000006110	chrd	chordin	30161	ZDB-GENE-990415-33
ENSDARG00000016490	rab11fip3	ENSG00000090565 RAB11FIP3	one to one	NA	ENSDARG00000016490	rab11fip3	RAB11_family_interacting_protein_3_(class_II)	573631	ZDB-GENE-040724-138
ENSDARG00000038566	gnptg	ENSG00000090581 GNPTG	one to one	NA	ENSDARG00000038566	gnptg	N-acetylglucosamine-1-phosphate_transferase,_gamma_subunit	?	ZDB-GENE-040625-18
ENSDARG00000062511	golga3	ENSG00000090615 GOLGA3	one to one	NA	ENSDARG00000062511	golga3	golgin_A3	570879	ZDB-GENE-060526-252
ENSDARG00000059259	pabpc4	ENSG00000090621 PABPC4	one to one	NA	ENSDARG00000059259	pabpc4	poly(A)_binding_protein,_cytoplasmic_4_(inducible_form)	321035	ZDB-GENE-030131-9663
ENSDARG00000029461	cd209	ENSG00000090659 CD209	one to one	NA	ENSDARG00000029461	cd209	CD209_molecule	100334918	ZDB-GENE-061207-22
ENSDARG00000018619	cers4b	ENSG00000090661 CERS4	many to one	ENSDARG00000018619 cers4b; ENSDARG00000031387 cers4a	ENSDARG00000018619	cers4b	ceramide_synthase_4b	?	ZDB-GENE-110719-2
ENSDARG00000031387	cers4a	ENSG00000090661 CERS4	many to one	ENSDARG00000018619 cers4b; ENSDARG00000031387 cers4a	ENSDARG00000031387	cers4a	ceramide_synthase_4a	259250	ZDB-GENE-020808-1
ENSDARG00000002285	mcoln1a	ENSG00000090674 MCOLN1	many to one	ENSDARG00000002285 mcoln1a; ENSDARG00000058848 mcoln1b	ENSDARG00000002285	mcoln1a	mucolipin_1a	406689	ZDB-GENE-040426-2704
ENSDARG00000058848	mcoln1b	ENSG00000090674 MCOLN1	many to one	ENSDARG00000002285 mcoln1a; ENSDARG00000058848 mcoln1b	ENSDARG00000058848	mcoln1b	mucolipin_1b	795916	ZDB-GENE-130514-1
ENSDARG00000090301	usp48	ENSG00000090686 USP48	one to one	NA	ENSDARG00000090301	usp48	ubiquitin_specific_peptidase_48	100332674	ZDB-GENE-050522-197
ENSDARG00000007723	efnb1	ENSG00000090776 EFNB1	one to one	NA	ENSDARG00000007723	efnb1	ephrin-B1	114377	ZDB-GENE-010618-2
ENSDARG00000069142	aars	ENSG00000090861 AARS	one to one	NA	ENSDARG00000069142	aars	alanyl-tRNA_synthetase	324940	ZDB-GENE-030131-3663
ENSDARG00000061282	glg1a	ENSG00000090863 GLG1	many to one	ENSDARG00000061282 glg1a; ENSDARG00000101210 glg1b	ENSDARG00000061282	glg1a	golgi_glycoprotein_1a	?	ZDB-GENE-030131-6448
ENSDARG00000101210	glg1b	ENSG00000090863 GLG1	many to one	ENSDARG00000061282 glg1a; ENSDARG00000101210 glg1b	ENSDARG00000101210	glg1b	golgi_glycoprotein_1b	?	ZDB-GENE-060825-255
ENSDARG00000079688	tnrc6a	ENSG00000090905 TNRC6A	one to one	NA	ENSDARG00000079688	tnrc6a	trinucleotide_repeat_containing_6a	?	ZDB-GENE-030131-2519
ENSDARG00000058459	plekhg2	ENSG00000090924 PLEKHG2	one to one	NA	ENSDARG00000058459	plekhg2	pleckstrin_homology_domain_containing,_family_G_(with_RhoGef_domain)_member_2	?	ZDB-GENE-090819-1
ENSDARG00000002336	dlc	ENSG00000090932 DLL3	many to one	ENSDARG00000002336 dlc; ENSDARG00000004232 dlb	ENSDARG00000002336	dlc	deltaC	30120	ZDB-GENE-000125-4
ENSDARG00000004232	dlb	ENSG00000090932 DLL3	many to one	ENSDARG00000002336 dlc; ENSDARG00000004232 dlb	ENSDARG00000004232	dlb	deltaB	30141	ZDB-GENE-980526-114
ENSDARG00000115349	nat14	ENSG00000090971 NAT14	one to one	NA	ENSDARG00000115349	nat14	N-acetyltransferase_14_(GCN5-related,_putative)	?	ZDB-GENE-060825-15
ENSDARG00000043019	exoc1	ENSG00000090989 EXOC1	one to one	NA	ENSDARG00000043019	exoc1	exocyst_complex_component_1	322338	ZDB-GENE-030131-1057
ENSDARG00000060521	rbm27	ENSG00000091009 RBM27	one to one	NA	ENSDARG00000060521	rbm27	RNA_binding_motif_protein_27	100332262	ZDB-GENE-110411-31
ENSDARG00000006206	pou4f3	ENSG00000091010 POU4F3	one to one	NA	ENSDARG00000006206	pou4f3	POU_class_4_homeobox_3	30534	ZDB-GENE-990415-24
ENSDARG00000032933	dtx2	ENSG00000091073 DTX2	one to one	NA	ENSDARG00000032933	dtx2	deltex_2,_E3_ubiquitin_ligase	568626	ZDB-GENE-081022-150
ENSDARG00000031774	pus7	ENSG00000091127 PUS7	one to one	NA	ENSDARG00000031774	pus7	pseudouridylate_synthase_7_(putative)	402995	ZDB-GENE-060620-1
ENSDARG00000039133	lamb4	ENSG00000091128 LAMB4	one to one	NA	ENSDARG00000039133	lamb4	laminin,_beta_4	286831	ZDB-GENE-021226-2
ENSDARG00000006396	nrcama	ENSG00000091129 NRCAM	one to one	NA	ENSDARG00000006396	nrcama	neuronal_cell_adhesion_molecule_a	556537	ZDB-GENE-041210-235
ENSDARG00000045524	lamb1b	ENSG00000091136 LAMB1	many to one	ENSDARG00000045524 lamb1b; ENSDARG00000101209 lamb1a	ENSDARG00000045524	lamb1b	laminin,_beta_1b	556605	ZDB-GENE-041210-197
ENSDARG00000101209	lamb1a	ENSG00000091136 LAMB1	many to one	ENSDARG00000045524 lamb1b; ENSDARG00000101209 lamb1a	ENSDARG00000101209	lamb1a	laminin,_beta_1a	286830	ZDB-GENE-021226-1
ENSDARG00000069431	slc26a4	ENSG00000091137 SLC26A4	one to one	NA	ENSDARG00000069431	slc26a4	solute_carrier_family_26_(anion_exchanger),_member_4	563818	ZDB-GENE-060503-544
ENSDARG00000003615	slc26a3.2	ENSG00000091138 SLC26A3	many to one	ENSDARG00000003615 slc26a3.2; ENSDARG00000007371 slc26a3.1	ENSDARG00000003615	slc26a3.2	solute_carrier_family_26_(anion_exchanger),_member_3,_tandem_duplicate_2	563896	ZDB-GENE-041210-179
ENSDARG00000007371	slc26a3.1	ENSG00000091138 SLC26A3	many to one	ENSDARG00000003615 slc26a3.2; ENSDARG00000007371 slc26a3.1	ENSDARG00000007371	slc26a3.1	solute_carrier_family_26_(anion_exchanger),_member_3	563962	ZDB-GENE-041210-180
ENSDARG00000008785	dldh	ENSG00000091140 DLD	one to one	NA	ENSDARG00000008785	dldh	dihydrolipoamide_dehydrogenase	399479	ZDB-GENE-040120-4
ENSDARG00000011921	txnl1	ENSG00000091164 TXNL1	one to one	NA	ENSDARG00000011921	txnl1	thioredoxin-like_1	394113	ZDB-GENE-040426-701
ENSDARG00000016750	abcc6a	ENSG00000091262 ABCC6	many to one	ENSDARG00000016750 abcc6a; ENSDARG00000094901 abcc6b.2; ENSDARG00000105403 abcc6b.1	ENSDARG00000016750	abcc6a	ATP-binding_cassette,_sub-family_C_(CFTR/MRP),_member_6a	566555	ZDB-GENE-050517-18
ENSDARG00000094901	abcc6b.2	ENSG00000091262 ABCC6	many to one	ENSDARG00000016750 abcc6a; ENSDARG00000094901 abcc6b.2; ENSDARG00000105403 abcc6b.1	ENSDARG00000094901	abcc6b.2	ATP-binding_cassette,_sub-family_C_(CFTR/MRP),_member_6b,_tandem_duplicate_2	100002917	ZDB-GENE-110208-2
ENSDARG00000105403	abcc6b.1	ENSG00000091262 ABCC6	many to one	ENSDARG00000016750 abcc6a; ENSDARG00000094901 abcc6b.2; ENSDARG00000105403 abcc6b.1	ENSDARG00000105403	abcc6b.1	ATP-binding_cassette,_sub-family_C_(CFTR/MRP),_member_6b,_tandem_duplicate_1	?	ZDB-GENE-050517-19
ENSDARG00000099631	cmtm6	ENSG00000091317 CMTM6	one to one	NA	ENSDARG00000099631	cmtm6	CKLF-like_MARVEL_transmembrane_domain_containing_6	368348	ZDB-GENE-030729-15
ENSDARG00000042282	itga6a	ENSG00000091409 ITGA6	many to one	ENSDARG00000042282 itga6a; ENSDARG00000069946 itga6b	ENSDARG00000042282	itga6a	integrin,_alpha_6a	503893	ZDB-GENE-050309-23
ENSDARG00000069946	itga6b	ENSG00000091409 ITGA6	many to one	ENSDARG00000042282 itga6a; ENSDARG00000069946 itga6b	ENSDARG00000069946	itga6b	integrin,_alpha_6b	541320	ZDB-GENE-050320-5
ENSDARG00000079872	rapgef4	ENSG00000091428 RAPGEF4	one to one	NA	ENSDARG00000079872	rapgef4	Rap_guanine_nucleotide_exchange_factor_(GEF)_4	?	ZDB-GENE-070912-385
ENSDARG00000045302	smpx	ENSG00000091482 SMPX	one to one	NA	ENSDARG00000045302	smpx	small_muscle_protein,_X-linked	431732	ZDB-GENE-040704-24
ENSDARG00000075132	fh	ENSG00000091483 FH	one to one	NA	ENSDARG00000075132	fh	fumarate_hydratase	393938	ZDB-GENE-010724-6
ENSDARG00000016771	tfa	ENSG00000091513 TF	one to one	NA	ENSDARG00000016771	tfa	transferrin-a	30255	ZDB-GENE-980526-35
ENSDARG00000023028	cdv3	ENSG00000091527 CDV3	one to one	NA	ENSDARG00000023028	cdv3	carnitine_deficiency-associated_gene_expressed_in_ventricle_3	334102	ZDB-GENE-030131-6034
ENSDARG00000075292	myo15aa	ENSG00000091536 MYO15A	many to one	ENSDARG00000075292 myo15aa; ENSDARG00000078474 myo15ab	ENSDARG00000075292	myo15aa	myosin_XVAa	?	ZDB-GENE-080425-2
ENSDARG00000078474	myo15ab	ENSG00000091536 MYO15A	many to one	ENSDARG00000075292 myo15aa; ENSDARG00000078474 myo15ab	ENSDARG00000078474	myo15ab	myosin_XVAb	?	ZDB-GENE-090312-149
ENSDARG00000063003	alkbh5	ENSG00000091542 ALKBH5	one to one	NA	ENSDARG00000063003	alkbh5	alkB_homolog_5,_RNA_demethylase	570158	ZDB-GENE-061013-602
ENSDARG00000055255	pitpnm3	ENSG00000091622 PITPNM3	one to one	NA	ENSDARG00000055255	pitpnm3	PITPNM_family_member_3	337272	ZDB-GENE-030131-9216
ENSDARG00000011555	spag7	ENSG00000091640 SPAG7	one to one	NA	ENSDARG00000011555	spag7	sperm_associated_antigen_7	394100	ZDB-GENE-040426-1632
ENSDARG00000075682	orc6	ENSG00000091651 ORC6	one to one	NA	ENSDARG00000075682	orc6	origin_recognition_complex,_subunit_6	324256	ZDB-GENE-030131-2976
ENSDARG00000075542	zfhx4	ENSG00000091656 ZFHX4	one to one	NA	ENSDARG00000075542	zfhx4	zinc_finger_homeobox_4	556453	ZDB-GENE-070530-3
ENSDARG00000001127	slc17a6a	ENSG00000091664 SLC17A6	many to one	ENSDARG00000001127 slc17a6a; ENSDARG00000041150 slc17a6b	ENSDARG00000001127	slc17a6a	solute_carrier_family_17_(vesicular_glutamate_transporter),_member_6a	494492	ZDB-GENE-050105-4
ENSDARG00000041150	slc17a6b	ENSG00000091664 SLC17A6	many to one	ENSDARG00000001127 slc17a6a; ENSDARG00000041150 slc17a6b	ENSDARG00000041150	slc17a6b	solute_carrier_family_17_(vesicular_glutamate_transporter),_member_6b	100149756	ZDB-GENE-030616-554
ENSDARG00000030915	cpa1	ENSG00000091704 CPA1	one to one	NA	ENSDARG00000030915	cpa1	carboxypeptidase_A1_(pancreatic)	325886	ZDB-GENE-050522-438
ENSDARG00000062651	zc3hc1	ENSG00000091732 ZC3HC1	one to one	NA	ENSDARG00000062651	zc3hc1	zinc_finger,_C3HC-type_containing_1	560141	ZDB-GENE-061013-94
ENSDARG00000004111	esr1	ENSG00000091831 ESR1	one to one	NA	ENSDARG00000004111	esr1	estrogen_receptor_1	259252	ZDB-GENE-020806-5
ENSDARG00000039435	rgs17	ENSG00000091844 RGS17	one to one	NA	ENSDARG00000039435	rgs17	regulator_of_G_protein_signaling_17	436796	ZDB-GENE-040718-229
ENSDARG00000014946	angpt2a	ENSG00000091879 ANGPT2	many to one	ENSDARG00000014946 angpt2a; ENSDARG00000053906 angpt2b	ENSDARG00000014946	angpt2a	angiopoietin_2a	101101687	ZDB-GENE-121101-1
ENSDARG00000053906	angpt2b	ENSG00000091879 ANGPT2	many to one	ENSDARG00000014946 angpt2a; ENSDARG00000053906 angpt2b	ENSDARG00000053906	angpt2b	angiopoietin_2b	?	ZDB-GENE-010817-2
ENSDARG00000114508	tmem101	ENSG00000091947 TMEM101	one to one	NA	ENSDARG00000114508	tmem101	transmembrane_protein_101	572154	ZDB-GENE-121214-289
ENSDARG00000000002	ccdc80	ENSG00000091986 CCDC80	one to one	NA	ENSDARG00000000002	ccdc80	coiled-coil_domain_containing_80	368419	ZDB-GENE-030616-56
ENSDARG00000002165	psme1	ENSG00000092010 PSME1	one to one	NA	ENSDARG00000002165	psme1	proteasome_activator_subunit_1	30648	ZDB-GENE-991110-17
ENSDARG00000043972	ppp2r3c	ENSG00000092020 PPP2R3C	one to one	NA	ENSDARG00000043972	ppp2r3c	protein_phosphatase_2,_regulatory_subunit_B'',_gamma	393100	ZDB-GENE-040426-715
ENSDARG00000016594	haus4	ENSG00000092036 HAUS4	one to one	NA	ENSDARG00000016594	haus4	HAUS_augmin-like_complex,_subunit_4	?	ZDB-GENE-040718-122
ENSDARG00000079564	myh7	ENSG00000092054 MYH7	one to one	NA	ENSDARG00000079564	myh7	myosin_heavy_chain_7	30616	ZDB-GENE-991123-5
ENSDARG00000054343	slc7a8b	ENSG00000092068 SLC7A8	many to one	ENSDARG00000054343 slc7a8b; ENSDARG00000075831 slc7a8a	ENSDARG00000054343	slc7a8b	solute_carrier_family_7_(amino_acid_transporter_light_chain,_L_system),_member_8b	?	ZDB-GENE-030616-586
ENSDARG00000075831	slc7a8a	ENSG00000092068 SLC7A8	many to one	ENSDARG00000054343 slc7a8b; ENSDARG00000075831 slc7a8a	ENSDARG00000075831	slc7a8a	solute_carrier_family_7_(amino_acid_transporter_light_chain,_L_system),_member_8a	100007704	ZDB-GENE-121120-2
ENSDARG00000045846	osgep	ENSG00000092094 OSGEP	one to one	NA	ENSDARG00000045846	osgep	O-sialoglycoprotein_endopeptidase	550447	ZDB-GENE-030131-7880
ENSDARG00000000779	scfd1	ENSG00000092108 SCFD1	one to one	NA	ENSDARG00000000779	scfd1	sec1_family_domain_containing_1	317732	ZDB-GENE-030116-3
ENSDARG00000001313	g2e3	ENSG00000092140 G2E3	one to one	NA	ENSDARG00000001313	g2e3	G2/M-phase_specific_E3_ubiquitin_protein_ligase	368848	ZDB-GENE-030616-400
ENSDARG00000054213	hectd1	ENSG00000092148 HECTD1	one to one	NA	ENSDARG00000054213	hectd1	HECT_domain_containing_1	100002034	ZDB-GENE-030616-153
ENSDARG00000053810	hnrnpc	ENSG00000092199 HNRNPC	one to one	NA	ENSDARG00000053810	hnrnpc	heterogeneous_nuclear_ribonucleoprotein_C	406352	ZDB-GENE-040426-2043
ENSDARG00000076055	rpgrip1	ENSG00000092200 RPGRIP1	one to one	NA	ENSDARG00000076055	rpgrip1	RPGR_interacting_protein_1	?	ZDB-GENE-091204-394
ENSDARG00000079949	supt16h	ENSG00000092201 SUPT16H	one to one	NA	ENSDARG00000079949	supt16h	SPT16_homolog,_facilitates_chromatin_remodeling_subunit	562348	ZDB-GENE-031118-96
ENSDARG00000002031	tox4a	ENSG00000092203 TOX4	many to one	ENSDARG00000002031 tox4a; ENSDARG00000100163 tox4b	ENSDARG00000002031	tox4a	TOX_high_mobility_group_box_family_member_4_a	559853	ZDB-GENE-070912-576
ENSDARG00000100163	tox4b	ENSG00000092203 TOX4	many to one	ENSDARG00000002031 tox4a; ENSDARG00000100163 tox4b	ENSDARG00000100163	tox4b	TOX_high_mobility_group_box_family_member_4_b	?	ZDB-GENE-080220-49
ENSDARG00000015638	gemin2	ENSG00000092208 GEMIN2	one to one	NA	ENSDARG00000015638	gemin2	gem_(nuclear_organelle)_associated_protein_2	?	ZDB-GENE-030131-3756
ENSDARG00000017799	tgm1	ENSG00000092295 TGM1	one to one	NA	ENSDARG00000017799	tgm1	transglutaminase_1,_K_polypeptide	?	ZDB-GENE-030131-9032
ENSDARG00000054473	tinf2	ENSG00000092330 TINF2	one to one	NA	ENSDARG00000054473	tinf2	TERF1_(TRF1)-interacting_nuclear_factor_2	566362	ZDB-GENE-030131-6168
ENSDARG00000036214	dazl	ENSG00000092345 DAZL	one to one	NA	ENSDARG00000036214	dazl	deleted_in_azoospermia-like	58039	ZDB-GENE-000405-6
ENSDARG00000102165	sema6a	ENSG00000092421 SEMA6A	one to one	NA	ENSDARG00000102165	CABZ01112804.1	?	?	?
ENSDARG00000036232	trpm7	ENSG00000092439 TRPM7	one to one	NA	ENSDARG00000036232	trpm7	transient_receptor_potential_cation_channel,_subfamily_M,_member_7	?	ZDB-GENE-021115-2
ENSDARG00000005356	tyro3	ENSG00000092445 TYRO3	one to one	NA	ENSDARG00000005356	tyro3	TYRO3_protein_tyrosine_kinase	30709	ZDB-GENE-990714-13
ENSDARG00000053554	wdr76	ENSG00000092470 WDR76	one to one	NA	ENSDARG00000053554	wdr76	WD_repeat_domain_76	570063	ZDB-GENE-030131-4513
ENSDARG00000041864	capn3a	ENSG00000092529 CAPN3	many to one	ENSDARG00000041864 capn3a; ENSDARG00000043035 capn3b	ENSDARG00000041864	capn3a	calpain_3a,_(p94)	447832	ZDB-GENE-040912-97
ENSDARG00000043035	capn3b	ENSG00000092529 CAPN3	many to one	ENSDARG00000041864 capn3a; ENSDARG00000043035 capn3b	ENSDARG00000043035	capn3b	calpain_3b	100034405	ZDB-GENE-041001-149
ENSDARG00000002582	tbx15	ENSG00000092607 TBX15	one to one	NA	ENSDARG00000002582	tbx15	T-box_15	246222	ZDB-GENE-020529-1
ENSDARG00000001873	phgdh	ENSG00000092621 PHGDH	one to one	NA	ENSDARG00000001873	phgdh	phosphoglycerate_dehydrogenase	321928	ZDB-GENE-030131-647
ENSDARG00000037845	col9a3	ENSG00000092758 COL9A3	one to one	NA	ENSDARG00000037845	col9a3	collagen,_type_IX,_alpha_3	567110	ZDB-GENE-030131-9799
ENSDARG00000020944	ezra	ENSG00000092820 EZR	many to one	ENSDARG00000020944 ezra; ENSDARG00000025091 ezrb	ENSDARG00000020944	ezra	ezrin_a	403009	ZDB-GENE-050522-18
ENSDARG00000025091	ezrb	ENSG00000092820 EZR	many to one	ENSDARG00000020944 ezra; ENSDARG00000025091 ezrb	ENSDARG00000025091	sytl3	synaptotagmin-like_3	561589	ZDB-GENE-040724-150;ZDB-GENE-050803-1
ENSDARG00000008494	myl6	ENSG00000092841 MYL6	one to one	NA	ENSDARG00000008494	myl6	myosin,_light_chain_6,_alkali,_smooth_muscle_and_non-muscle	798632	ZDB-GENE-041010-28
ENSDARG00000092644	ago1	ENSG00000092847 AGO1	one to one	NA	ENSDARG00000092644	ago1	argonaute_RISC_catalytic_component_1	570775	ZDB-GENE-110606-3
ENSDARG00000028973	tekt2	ENSG00000092850 TEKT2	one to one	NA	ENSDARG00000028973	tekt2	tektin_2_(testicular)	550629	ZDB-GENE-040113-1
ENSDARG00000042833	rffl	ENSG00000092871 RFFL	one to one	NA	ENSDARG00000042833	rffl	ring_finger_and_FYVE-like_domain_containing_E3_ubiquitin_protein_ligase	405832	ZDB-GENE-040426-2274
ENSDARG00000078249	unc13d	ENSG00000092929 UNC13D	one to one	NA	ENSDARG00000078249	unc13d	unc-13_homolog_D_(C._elegans)	564076	ZDB-GENE-110411-188
ENSDARG00000102828	mfsd11	ENSG00000092931 MFSD11	one to one	NA	ENSDARG00000102828	mfsd11	major_facilitator_superfamily_domain_containing_11	?	ZDB-GENE-050913-140
ENSDARG00000032083	dpysl2b	ENSG00000092964 DPYSL2	one to one	NA	ENSDARG00000032083	dpysl2b	dihydropyrimidinase-like_2b	?	ZDB-GENE-031105-1
ENSDARG00000027087	tgfb2	ENSG00000092969 TGFB2	one to one	NA	ENSDARG00000027087	tgfb2	transforming_growth_factor,_beta_2	369194	ZDB-GENE-030723-3
ENSDARG00000017454	nup50	ENSG00000093000 NUP50	one to one	NA	ENSDARG00000017454	nup50	nucleoporin_50	322969	ZDB-GENE-030131-1689
ENSDARG00000043720	cdc45	ENSG00000093009 CDC45	one to one	NA	ENSDARG00000043720	cdc45	CDC45_cell_division_cycle_45_homolog_(S._cerevisiae)	406695	ZDB-GENE-040426-2710
ENSDARG00000015337	comta	ENSG00000093010 COMT	many to one	ENSDARG00000015337 comta; ENSDARG00000025679 comtb	ENSDARG00000015337	comta	catechol-O-methyltransferase_a	561372	ZDB-GENE-050913-117
ENSDARG00000025679	comtb	ENSG00000093010 COMT	many to one	ENSDARG00000015337 comta; ENSDARG00000025679 comtb	ENSDARG00000025679	comtb	catechol-O-methyltransferase_b	565370	ZDB-GENE-040724-164
ENSDARG00000015623	ada2b	ENSG00000093072 ADA2	many to one	ENSDARG00000015623 ada2b; ENSDARG00000051746 ada2a	ENSDARG00000015623	ada2b	adenosine_deaminase_2b	559295	ZDB-GENE-041210-77
ENSDARG00000051746	ada2a	ENSG00000093072 ADA2	many to one	ENSDARG00000015623 ada2b; ENSDARG00000051746 ada2a	ENSDARG00000051746	ada2a	adenosine_deaminase_2a	373884	ZDB-GENE-030902-4
ENSDARG00000010400	lrrfip2	ENSG00000093167 LRRFIP2	one to one	NA	ENSDARG00000010400	lrrfip2	leucine_rich_repeat_(in_FLII)_interacting_protein_2	335838	ZDB-GENE-030131-7781
ENSDARG00000063387	sec22c	ENSG00000093183 SEC22C	one to one	NA	ENSDARG00000063387	sec22c	SEC22_homolog_C,_vesicle_trafficking_protein	558856	ZDB-GENE-060227-2
ENSDARG00000043260	xylb	ENSG00000093217 XYLB	one to one	NA	ENSDARG00000043260	xylb	xylulokinase_homolog_(H._influenzae)	?	ZDB-GENE-040426-1373
ENSDARG00000008384	hdac6	ENSG00000094631 HDAC6	one to one	NA	ENSDARG00000008384	hdac6	histone_deacetylase_6	565482	ZDB-GENE-030131-3232
ENSDARG00000020901	gabrp	ENSG00000094755 GABRP	one to one	NA	ENSDARG00000020901	gabrp	gamma-aminobutyric_acid_(GABA)_A_receptor,_pi	566633	ZDB-GENE-081028-62
ENSDARG00000009942	cdc6	ENSG00000094804 CDC6	one to one	NA	ENSDARG00000009942	cdc6	cell_division_cycle_6_homolog_(S._cerevisiae)	402825	ZDB-GENE-050506-131
ENSDARG00000035549	uprt	ENSG00000094841 UPRT	one to one	NA	ENSDARG00000035549	uprt	uracil_phosphoribosyltransferase_(FUR1)_homolog_(S._cerevisiae)	404623	ZDB-GENE-040426-2411
ENSDARG00000044484	cdc23	ENSG00000094880 CDC23	one to one	NA	ENSDARG00000044484	cdc23	CDC23_(cell_division_cycle_23,_yeast,_homolog)	393907	ZDB-GENE-040426-866
ENSDARG00000102274	aaas	ENSG00000094914 AAAS	one to one	NA	ENSDARG00000102274	aaas	achalasia,_adrenocortical_insufficiency,_alacrimia	378454	ZDB-GENE-030912-4
ENSDARG00000061187	cbx5	ENSG00000094916 CBX5	one to one	NA	ENSDARG00000061187	cbx5	chromobox_homolog_5_(HP1_alpha_homolog,_Drosophila)	563396	ZDB-GENE-030131-5553
ENSDARG00000016532	suco	ENSG00000094975 SUCO	one to one	NA	ENSDARG00000016532	suco	SUN_domain_containing_ossification_factor	558218	ZDB-GENE-030131-2941
ENSDARG00000018022	msh2	ENSG00000095002 MSH2	one to one	NA	ENSDARG00000018022	msh2	mutS_homolog_2_(E._coli)	406845	ZDB-GENE-040426-2932
ENSDARG00000098405	map3k1	ENSG00000095015 MAP3K1	one to one	NA	ENSDARG00000098405	map3k1	mitogen-activated_protein_kinase_kinase_kinase_1,_E3_ubiquitin_protein_ligase	?	ZDB-GENE-090313-412
ENSDARG00000003270	dhps	ENSG00000095059 DHPS	one to one	NA	ENSDARG00000003270	dhps	deoxyhypusine_synthase	406329	ZDB-GENE-040426-2001
ENSDARG00000002792	arcn1a	ENSG00000095139 ARCN1	many to one	ENSDARG00000002792 arcn1a; ENSDARG00000031214 arcn1b	ENSDARG00000002792	arcn1a	archain_1a	266982	ZDB-GENE-021031-2
ENSDARG00000031214	arcn1b	ENSG00000095139 ARCN1	many to one	ENSDARG00000002792 arcn1a; ENSDARG00000031214 arcn1b	ENSDARG00000031214	arcn1b	archain_1b	399661	ZDB-GENE-040121-7
ENSDARG00000061398	epb41l4b	ENSG00000095203 EPB41L4B	one to one	NA	ENSDARG00000061398	epb41l4b	erythrocyte_membrane_protein_band_4.1_like_4B	?	ZDB-GENE-100921-92
ENSDARG00000059046	psmd5	ENSG00000095261 PSMD5	one to one	NA	ENSDARG00000059046	psmd5	proteasome_26S_subunit,_non-ATPase_5	550235	ZDB-GENE-050417-28
ENSDARG00000052148	ptgs1	ENSG00000095303 PTGS1	one to one	NA	ENSDARG00000052148	ptgs1	prostaglandin-endoperoxide_synthase_1	246226	ZDB-GENE-020530-1
ENSDARG00000030022	nup188	ENSG00000095319 NUP188	one to one	NA	ENSDARG00000030022	nup188	nucleoporin_188	559225	ZDB-GENE-030131-7184
ENSDARG00000040248	crata	ENSG00000095321 CRAT	many to one	ENSDARG00000040248 crata; ENSDARG00000098782 cratb	ENSDARG00000040248	crata	carnitine_O-acetyltransferase_a	449545	ZDB-GENE-040927-17
ENSDARG00000098782	cratb	ENSG00000095321 CRAT	many to one	ENSDARG00000040248 crata; ENSDARG00000098782 cratb	ENSDARG00000098782	cratb	carnitine_O-acetyltransferase_b	447855	ZDB-GENE-040912-162
ENSDARG00000028099	sh2d3ca	ENSG00000095370 SH2D3C	many to one	ENSDARG00000028099 sh2d3ca; ENSDARG00000104555 sh2d3cb	ENSDARG00000028099	sh2d3ca	SH2_domain_containing_3Ca	558860	ZDB-GENE-080102-1
ENSDARG00000104555	sh2d3cb	ENSG00000095370 SH2D3C	many to one	ENSDARG00000028099 sh2d3ca; ENSDARG00000104555 sh2d3cb	ENSDARG00000104555	sh2d3cb	SH2_domain_containing_3Cb	394051	ZDB-GENE-040426-1052
ENSDARG00000045620	nansa	ENSG00000095380 NANS	many to one	ENSDARG00000045620 nansa; ENSDARG00000101164 nansb	ENSDARG00000045620	nansa	N-acetylneuraminic_acid_synthase_a	322780	ZDB-GENE-030131-1500
ENSDARG00000101164	nansb	ENSG00000095380 NANS	many to one	ENSDARG00000045620 nansa; ENSDARG00000101164 nansb	ENSDARG00000101164	CABZ01039861.1	?	?	?
[truncated: 13,122 more rows]
